# Supplementary material for: Altered acylcarnitine metabolism and inflexible mitochondrial fuel utilization characterize the loss of neonatal myocardial regeneration capacity
Source: Exp Mol Med. 2023 Apr 3;55(4):806–17. doi: 10.1038/s12276-023-00967-5 (PMC10167339; doi:10.1038/s12276-023-00967-5)
Supplement: Supplementary file 2 — Supplementary Table 3 [file 12276_2023_967_MOESM2_ESM.xls]

## Sheet: Supplementary Table 3
	Supplementary Table 3. Differential gene expression (p<0.05 at either time point) between 7d-MI and 1d-MI in coenzyme A production and TCA cycle pathways.
			7d-MI+3 vs 1d-MI+3			7d-MI+21 vs 1d-MI+21
kegg ID		Gene ID	log2FC	p-value	Either >1TPM	log2FC	p-value
16188	Pantothenate kinase 1	Pank1	-0.618574	0.00790035		-0.303244	0.119068
13032	Pantothenate kinase 4 (inactive)	Pank4	-1.10479	5.50399e-05		0.00917641	0.494131
12045	Phosphopantothenoylcysteine synthetase	Ppcs	-0.621918	0.0326964		0.544892	0.139354
12984
12983			7d-MI+3 vs 1d-MI+3			7d-MI+21 vs 1d-MI+21
18707		Gene ID	log2FC	p-value		log2FC	p-value
11465	Aconitase 1	Aco1	0.867545	0.00506595		0.662772	0.135739
64138	Isocitrate dehydrogenase (NADP+) 2	Idh2	-1.24326	0.00136941		0.108294	0.411034
11461	Isocitrate dehydrogenase (NADP+) 3 catalytic subunit alpha	Idh3a	-0.598853	0.000910321		0.284949	0.234261
13033	Isocitrate dehydrogenase 3 (NADP+) non-catalytic subunit beta	Idh3b	-1.45651	4.1106e-05		0.207724	0.327342
13030	Isocitrate dehydrogenase 3 (NADP+) non-catalytic subunit gamma	Idh3g	-0.582414	0.000360791		0.199057	0.354502
19697	Dihydrolipoyl succinyltransferase // α-ketoglutarate dehydrogenase complex	Dlst	-0.417527	0.0242907		0.0114453	0.491119
16440	Dihydrolipoyl dehydrogenase // α-ketoglutarate dehydrogenase complex	Dld	-1.08189	0.00420352		0.355792	0.170911
13036	Succinate-CoA ligase GDP/ADP-forming subunit alpha	Suclg1	-0.875882	3.99676e-05		-0.151659	0.368532
22059	Succinate-CoA ligase GDP-forming subunit beta	Suclg2	-1.19206	0.000107018		0.507699	0.209264
14281	Succinate-CoA ligase ADP-forming subunit beta	Sucla2	-1.2155	0.000777119		0.330958	0.196232
12333	Succinate dehydrogenase [ubiquinone] flavoprotein subunit, mitochondrial	Sdha	-0.436628	0.0131093		0.486109	0.172524
12047	Succinate dehydrogenase [ubiquinone] iron-sulfur subunit, mitochondrial	Sdhb	-0.621358	0.0017029		-0.272576	0.250211
12122	Succinate dehydrogenase cytochrome b560 subunit, mitochondrial	Sdhc	-0.523803	0.000273203		-0.317666	0.0616037
229445	Succinate dehydrogenase [ubiquinone] cytochrome b small subunit, mitochondrial	Sdhd	-0.583673	0.000144775		-0.288675	0.0632579
12364
12371
12368
26419
13063
23882
13067
