# Supplementary material for: Altered acylcarnitine metabolism and inflexible mitochondrial fuel utilization characterize the loss of neonatal myocardial regeneration capacity
Source: Exp Mol Med. 2023 Apr 3;55(4):806–17. doi: 10.1038/s12276-023-00967-5 (PMC10167339; doi:10.1038/s12276-023-00967-5)
Supplement: Supplementary file 3 — Supplementary Table 4 [file 12276_2023_967_MOESM3_ESM.xls]

## Sheet: Suppl Table 4
Supplementary Table 4. List of the best correlated differentially expressed proteins and transcripts across 7d-MI+21 and 1d-MI+21 groups. DEP, differentially expressed protein; DEG, differentially expressed gene; FC, fold change. Accession- UniProt accession.
Accession	Description	DEP log2FC 7d-MI+21 vs 1d-MI+21	DEP p value	DEG log2FC 7d-MI+21 vs 1d-MI+21	DEG p-value	delta log2FC
Q62009	Periostin (Postn)	2.90	8.4E-06	3.36	5.0E-10	0.16
P43276	Histone H1.5 (Hist1h1b)	-0.76	2.7E-07	-0.95	4.1E-05	0.25
Q8R3S6	Exocyst complex component 1 (Exoc1)	1.93	9.6E-06	1.43	4.8E-02	0.26
P10107	Annexin A1 (Anxa1)	1.43	4.6E-06	1.86	3.2E-03	0.30
Q9JK53	Prolargin (Prelp)	2.49	4.7E-06	1.71	2.3E-03	0.31
P68134	Actin, alpha skeletal muscle (Acta1)	2.89	1.8E-08	1.54	2.2E-02	0.47
O88351	Inhibitor of nuclear factor kappa-B kinase subunit beta (Ikbkb)	3.09	1.0E-04	1.41	3.0E-02	0.54
P24549	Retinal dehydrogenase 1 (Aldh1a1)	1.06	1.2E-06	2.12	2.9E-06	1.00
Q8K1X1	WD repeat-containing protein 11 (Wdr11)	0.62	6.7E-03	1.44	1.6E-02	1.34
P04186	Complement factor B (Cfb)	0.93	5.1E-04	2.62	2.1E-05	1.81
Q9ERD7	Tubulin beta-3 chain (Tubb3)	0.87	1.1E-05	3.50	3.2E-04	3.04
