# Supplementary material for: Altered acylcarnitine metabolism and inflexible mitochondrial fuel utilization characterize the loss of neonatal myocardial regeneration capacity
Source: Exp Mol Med. 2023 Apr 3;55(4):806–17. doi: 10.1038/s12276-023-00967-5 (PMC10167339; doi:10.1038/s12276-023-00967-5)
Supplement: Supplementary file 4 — Supplementary Table 5 [file 12276_2023_967_MOESM4_ESM.xls]

## Sheet: Supplementary Table 5
Supplementary Table 5. Differential comparisons of gene expression at 3 and 21 days after myocardial infarction on the mitochondrial electron transport chain according to the KEGG pathway Oxidative Phosphorylation (mmu00190).
				7d-MI+3 vs 1d-MI+3				7d-MI+21 vs 1d-MI+21
Complex	KEGG ID	KEGG annotation	Gene ID	log2FC	p-value	Either >1TPM		log2FC	p-value
I	227197	Ndufs1; NADH:ubiquinone oxidoreductase core subunit S1 [KO:K03934] [EC:7.1.1.2]	Ndufs1	-1.3274	0.000219079	TRUE		0.289787	0.28799
I	54405	Ndufa1; NADH:ubiquinone oxidoreductase subunit A1 [KO:K03945]	Ndufa1	-1.01489	0.000242039	TRUE		-0.428299	0.164637
I	17992	Ndufa4; Ndufa4, mitochondrial complex associated [KO:K03948]	Ndufa4	-1.1673	1.6229e-05	TRUE		-0.391465	0.126516
I	407790	Ndufa4l2; Ndufa4, mitochondrial complex associated like 2 [KO:K03948]	Ndufa4l2	1.08124	0.000173147	TRUE		0.0570279	0.352325
I	67130	Ndufa6; NADH:ubiquinone oxidoreductase subunit A6 [KO:K03950]	Ndufa6	-1.41003	0.000293627	TRUE		-0.397213	0.180184
I	70316	Ndufab1; NADH:ubiquinone oxidoreductase subunit AB1 [KO:K03955]	Ndufab1	-1.0356	0.000234578	TRUE		0.56131	0.18996
I	66377	Ndufc1; NADH:ubiquinone oxidoreductase subunit C1 [KO:K03967]	Ndufc1	-1.08201	5.10895e-05	TRUE		-0.106867	0.410608
I	68197	Ndufc2; NADH:ubiquinone oxidoreductase subunit C2 [KO:K03968]	Ndufc2	-1.07966	2.35943e-05	TRUE		-0.366232	0.189762
III	67530	Uqcrb; ubiquinol-cytochrome c reductase binding protein [KO:K00417]	Uqcrb	-1.19971	0.000638777	TRUE		-0.555198	0.132307
III	13063	Cycs; cytochrome c, somatic [KO:K08738]	Cycs	-1.28804	5.83724e-05	TRUE		-0.496025	0.148611
III	13067	Cyct; cytochrome c, testis [KO:K08738]	Cyct	-2.15617	0.00179488	TRUE		1.37941	0.0401223
IV	333182	Cox6b2; cytochrome c oxidase subunit 6B2 [KO:K02267]	Cox6b2	-1.82962	0.0334289	TRUE		0.0450005	0.466067
IV	12864	Cox6c; cytochrome c oxidase subunit 6C [KO:K02268]	Cox6c	-1.53377	2.41105e-06	TRUE		-0.686087	0.0377108
IV	66142	Cox7b; cytochrome c oxidase subunit 7B [KO:K02271]	Cox7b	-1.16373	1.19166e-05	TRUE		-0.736511	0.0738651
IV	12856	Cox17; cytochrome c oxidase assembly protein 17, copper chaperone [KO:K02260]	Cox17	-1.09169	0.000370464	TRUE		0.125626	0.352721
V	66237	Atp6v1g2; ATPase, H+ transporting, lysosomal V1 subunit G2 [KO:K02152]	Atp6v1g2	-1.84365	0.00635144	TRUE		0.00937568	0.482426
