# Supplementary material for: Altered acylcarnitine metabolism and inflexible mitochondrial fuel utilization characterize the loss of neonatal myocardial regeneration capacity
Source: Exp Mol Med. 2023 Apr 3;55(4):806–17. doi: 10.1038/s12276-023-00967-5 (PMC10167339; doi:10.1038/s12276-023-00967-5)
Supplement: Supplementary file 5 — Supplementary Table 1 [file 12276_2023_967_MOESM5_ESM.xls]

## Sheet: ScaledImpData +21days
Supplementary Table 1. Metabolomics analysis results for 1-day-old and 7-day-old mice 21 days after induction of myocardial infarction (MI) or sham operation (SHAM).
Parameters as described by the company Metabolon: Values are normalized in terms of raw area counts (OrigScale). ScaledImpData: Each biochemical in OrigScale is rescaled to set the median equal to 1. Then, missing values are imputed with the minimum.																																						AVERAGES				GROUPWISE COMPARISONS
PATHWAY_SORTORDER	BIOCHEMICAL	SUPER_PATHWAY	SUB_PATHWAY	COMP_ID	PLATFORM	CHEMICAL_ID	RI	MASS	CAS	PUBCHEM	CHEMSPIDER	KEGG	Group HMDB_ID	1d-SHAM+21	1d-SHAM+21	1d-SHAM+21	1d-SHAM+21	1d-SHAM+21	1d-SHAM+21	1d-MI+21	1d-MI+21	1d-MI+21	1d-MI+21	1d-MI+21	1d-MI+21	7d-SHAM+21	7d-SHAM+21	7d-SHAM+21	7d-SHAM+21	7d-SHAM+21	7d-SHAM+21	7d-MI+21	7d-MI+21	7d-MI+21	7d-MI+21	7d-MI+21	7d-MI+21	1d-SHAM+21	7d-SHAM+21	1d-MI+21	7d-MI+21	log2 FC 7dMIvs 1dMI	p-value 7d_mi vs 1d-MI	log2 FC 7dMIvs 7dSHAM	p-value 7d_mi vs 7d-MI	log2 FC 1dMIvs 1dSHAM	p-value 1d_mi vs 1d-MI	FC 7MI/SHAM vs FC 1MI/SHAM
1296	myristoylcarnitine	Lipid	Fatty Acid Metabolism(Acyl Carnitine)	33952	LC/MS Pos Late	100001270	1350	372.311	18822-89-4	53477791	4932274		HMDB05066	0.4839	1.2751	1.7066	1.1785	1.0142	1.4114	0.9858	0.4975	0.3908	0.7158	0.4569	0.5226	0.8749	0.3411	0.4457	0.4909	0.2819	0.3495	6.876	6.0565	1.1522	0.653	0.5504	0.871	1.17828	0.464	0.5949	2.69318	2.17859	0.0560121	2.53712	0.0469077	-0.985967	0.00608523	3.52308
1298	palmitoylcarnitine	Lipid	Fatty Acid Metabolism(Acyl Carnitine)	44681	LC/MS Pos Late	100000776	1425	400.342	6865-14-1	461	448	C02990	HMDB00222	0.6204	1.3984	1.653	1.0603	0.9169	1.0041	1.038	0.6829	0.4867	0.9235	0.6987	0.6532	0.9959	0.4142	0.5813	0.7418	0.3709	0.47	6.2964	6.0488	1.3032	0.7323	0.7037	0.9771	1.10885	0.595683	0.747167	2.67692	1.84107	0.0567149	2.16795	0.045584	-0.569562	0.0296649	2.73752
1299	palmitoleoylcarnitine*	Lipid	Fatty Acid Metabolism(Acyl Carnitine)	53223	LC/MS Pos Late	100009406	1357	398.326			28639183			0.5609	1.3534	1.9769	1.1109	0.8614	1.3733	1.0578	0.5092	0.4068	0.5774	0.5029	0.5285	1.0657	0.3594	0.4872	0.5853	0.3091	0.4068	6.5853	4.5138	0.9434	0.5393	0.4784	0.7184	1.20613	0.535583	0.5971	2.29643	1.94335	0.0715307	2.10021	0.0655853	-1.01434	0.0100212	3.11456
1268	butyrylcarnitine	Lipid	Fatty Acid Metabolism (also BCAA Metabolism)	32412	LC/MS Pos Early	100001054	2860	232.154	25576-40-3	439829	184820	C02862	HMDB02013	1.03	1.0599	2.0795	1.9967	1.4198	1.2402	0.7241	0.7932	0.0577	0.4164	0.7864	1.2911	1.5398	0.7721	0.2024	0.5043	0.1056	0.6982	5.5548	2.9559	2.0786	1.1207	1.9579	2.0981	1.47102	0.637067	0.67815	2.62767	1.95411	0.00689591	2.04427	0.00679521	-1.11714	0.00532487	3.1614
1304	myristoleoylcarnitine*	Lipid	Fatty Acid Metabolism(Acyl Carnitine)	48182	LC/MS Pos Late	100006051	1316	370.295	889848-55-9					0.6036	1.6238	2.4828	1.3443	1.2099	1.817	1.4967	0.7632	0.3374	1.0791	0.7361	1.1032	1.576	0.3925	0.4611	0.547	0.249	0.6284	5.8865	4.8836	1.1669	1.0267	0.5832	0.9401	1.51357	0.642333	0.919283	2.4145	1.39314	0.076204	1.91033	0.0489972	-0.719371	0.0397689	2.6297
1302	oleoylcarnitine	Lipid	Fatty Acid Metabolism(Acyl Carnitine)	35160	LC/MS Pos Late	100001501	1423	426.358	38677-66-6	6441392;53477789	21403150		HMDB05065	0.607	1.7502	2.0771	1.334	1.0042	1.2088	1.0693	0.6964	0.3677	0.616	0.6191	0.5842	1.4803	0.4314	0.659	0.7351	0.4284	0.5853	7.3321	4.2585	0.9958	0.4184	0.5287	0.7186	1.33022	0.719917	0.658783	2.37535	1.85026	0.0846209	1.72224	0.0930103	-1.01379	0.00833412	2.73602
1295	laurylcarnitine	Lipid	Fatty Acid Metabolism(Acyl Carnitine)	34534	LC/MS Pos Late	100001392	1235	344.28	25518-54-1	10427569	8602997		HMDB02250	0.5587	1.425	2.321	1.5329	0.9257	1.7513	1.1873	0.5683	0.5147	0.6817	0.5813	0.7159	1.0743	0.3191	0.4236	0.4471	0.3094	0.4333	4.2025	2.7607	0.9191	0.5058	0.4678	0.678	1.4191	0.501133	0.7082	1.58898	1.16588	0.0987855	1.66484	0.0602491	-1.00275	0.0129976	2.66759
45	N-acetyl-aspartyl-glutamate (NAAG)	Amino Acid	Glutamate Metabolism	35665	LC/MS Pos Early	100001612	1035	305.098	3106-85-2	5255	5065	C12270	HMDB01067	0.175	0.175	0.175	0.175	0.175	0.175	0.3536	0.175	0.3421	0.175	0.175	0.3161	0.175	0.175	0.304	0.4081	0.175	0.175	0.175	1	0.4817	1.1345	0.9618	0.6794	0.175	0.23535	0.256133	0.738733	1.52816	0.00512922	1.65025	0.00421895	0.54954	0.025543	1.10071
2867	ascorbate (Vitamin C)	Cofactors and Vitamins	Ascorbate and Aldarate Metabolism	32354	LC/MS Neg	233	645.3	175.025	134-03-2		10189562	C00072	HMDB00044	0.0964	0.2065	0.5578	0.5763	0.7832	0.0964	0.0964	0.514	0.0964	1	2.8828	2.0421	0.2138	0.2883	0.353	0.0964	0.0964	0.0964	0.2073	0.5091	1.1335	0.0964	1.1318	0.1248	0.3861	0.190717	1.10528	0.533817	-1.05	0.141594	1.48491	0.0615984	1.51737	0.0817083	-0.0324564
1300	stearoylcarnitine	Lipid	Fatty Acid Metabolism(Acyl Carnitine)	34409	LC/MS Pos Late	100001391	1485	428.373	18822-91-8	6426855	21233653		HMDB00848	0.8124	1.0741	1.4459	1.2772	1.1217	1.225	1.0222	0.857	0.4265	0.8581	0.922	0.8723	1.3795	0.6823	0.7054	0.9529	0.6349	0.8265	4.3929	4.9273	1.553	1.0336	0.9778	1.3901	1.15938	0.863583	0.82635	2.37912	1.5256	0.0303474	1.46202	0.0336579	-0.488533	0.010285	1.95055
2803	cytidine 3'-monophosphate (3'-CMP)	Nucleotide	Pyrimidine Metabolism, Cytidine containing	2959	LC/MS Pos Early	105	920	324.059	84-52-6	66535	225079	C05822		1.4348	0.438	1.3048	1.002	1.2228	0.9612	0.5569	0.438	2.2722	0.9545	0.998	0.438	1.2747	0.438	0.438	0.438	0.7912	0.438	0.5316	0.438	0.8061	0.438	0.8236	7.4718	1.0606	0.636317	0.942933	1.75152	0.893377	0.254561	1.46079	0.178474	-0.169653	0.360029	1.63044
1301	linoleoylcarnitine*	Lipid	Fatty Acid Metabolism(Acyl Carnitine)	46223	LC/MS Pos Late	100003151	1430	424.342	36816-10-1	6450015	4952667		HMDB06469	1.0004	1.3417	1.5482	1.0331	0.9965	0.9764	1.2719	0.7386	0.4867	0.6177	0.7648	0.9078	1.2845	0.5912	0.6015	0.9015	0.5817	0.7656	5.3967	3.7507	1.325	0.5884	0.7401	0.9996	1.14938	0.787667	0.797917	2.13342	1.41886	0.0660588	1.43751	0.0647714	-0.52655	0.0193962	1.96406
1002	N-acetyl-glucosamine 1-phosphate	Carbohydrate	Aminosugar Metabolism	15741	LC/MS Polar	1212	4052	300.049	31281-59-1	440364	389323	C04256	HMDB01367	0.7209	0.6854	0.9761	0.8558	0.3159	0.5618	0.7582	0.3159	0.4031	1.0018	1.5745	0.9685	0.3159	1.0258	0.9558	0.3159	0.3505	0.3159	0.5391	2.0585	0.9982	1.7746	2.248	0.9253	0.685983	0.546633	0.837	1.42395	0.766599	0.0575878	1.38125	0.00992007	0.287054	0.244102	1.0942
1289	hexanoylcarnitine	Lipid	Fatty Acid Metabolism(Acyl Carnitine)	32328	LC/MS Pos Late	100000781	850	260.186	6920-35-0	6426853	4932273		HMDB00705	0.3641	0.796	1.3633	1.0885	0.9145	1.0427	0.6473	0.2479	0.2124	0.3065	0.3125	0.5592	1.5685	0.9369	0.6672	1.1091	0.8349	0.7031	3.6604	4.3053	1.402	0.9345	1.7252	1.919	0.928183	0.96995	0.380967	2.3244	2.60912	0.00279519	1.26088	0.0187373	-1.28475	0.00274704	2.54562
2754	N2-methylguanosine	Nucleotide	Purine Metabolism, Guanine containing	35133	LC/MS Neg	100001467	1988	296.1	2140-77-4	3035422	2299669		HMDB05862	1	1.3213	0.3165	0.2986	0.1876	0.1876	0.1876	0.3364	0.4326	0.6474	0.6921	0.1876	0.1876	0.2628	0.1911	0.1876	0.1876	0.1876	1.7607	0.1876	0.1876	0.2028	0.1876	0.1876	0.551933	0.200717	0.41395	0.452317	0.127877	0.446216	1.17217	0.179758	-0.415037	0.269978	1.58721
1892	glycosyl-N-palmitoyl-sphingosine	Lipid	Sphingolipid Metabolism	53013	LC/MS Pos Late	100009272	2623	700.572						0.9674	1.0326	1.2248	0.9473	0.8796	0.8254	0.8108	0.807	0.7963	1.2456	1.2287	1.2642	0.4956	0.5427	0.581	0.5955	0.693	0.3583	0.4457	1.3115	0.7467	0.9076	1.6969	1.8166	0.979517	0.54435	1.02543	1.15417	0.170618	0.30434	1.08425	0.0114891	0.0660918	0.347997	1.01815
1891	glycosyl-N-stearoyl-sphingosine	Lipid	Sphingolipid Metabolism	52234	LC/MS Pos Late	100001882	3053	728.604						1.1164	1.3833	0.9995	0.5659	0.8932	0.4749	0.7903	0.9938	0.423	0.6981	1.0005	1.4097	0.5346	0.6235	0.4542	0.7463	0.5627	0.3154	0.6267	1.1847	0.6885	1.0883	1.6114	1.558	0.905533	0.53945	0.8859	1.12627	0.346333	0.148008	1.06199	0.00433142	-0.0316239	0.460889	1.09361
1001	N-acetylglucosamine 6-phosphate	Carbohydrate	Aminosugar Metabolism	15107	LC/MS Polar	1213	4114	300.049	102029-88-9	439219	8216065	C00357	HMDB02817	0.8484	1.0854	0.7892	1.3112	0.744	0.9447	0.6361	0.811	0.9871	0.6606	1.0129	1.0231	0.6226	0.4284	0.541	0.5777	0.6692	0.4126	1.9788	1.2154	0.4364	0.4658	1.3245	1.2119	0.953817	0.541917	0.855133	1.10547	0.370434	0.168544	1.02851	0.0207766	-0.157563	0.202248	1.18608
386	pro-hydroxy-pro	Amino Acid	Urea cycle; Arginine and Proline Metabolism	35127	LC/MS Pos Early	100001167	2128	229.118	18684-24-7	11673055	9847785		HMDB06695	0.9511	0.3298	0.5227	0.6362	0.5315	0.5863	0.8051	0.6356	0.3253	0.922	1.476	0.9214	0.5401	1.1045	0.4616	0.3253	0.4719	0.3253	0.3253	1.4173	1	1.2206	1.4588	1.0505	0.592933	0.538117	0.847567	1.07875	0.347962	0.168703	1.00337	0.0127557	0.515457	0.0897387	0.487913
2855	riboflavin (Vitamin B2)	Cofactors and Vitamins	Riboflavin Metabolism	1827	LC/MS Neg	500	3160	255.089	83-88-5	493570	431981	C00255	HMDB00244	0.8343	1.0662	0.8411	0.8181	0.7041	0.9424	0.9342	0.6327	0.7337	1.167	1.5485	0.9848	0.8976	0.7316	0.6127	0.7816	0.6515	0.6297	1.5827	2.388	0.728	1.1228	1.4787	1.2462	0.8677	0.71745	1.00015	1.4244	0.510138	0.0700928	0.989404	0.00624763	0.204948	0.188386	0.784456
2782	5-methyluridine (ribothymidine)	Nucleotide	Pyrimidine Metabolism, Uracil containing	35136	LC/MS Neg	100001446	1778.1	257.078	1463-10-1	445408	393058		HMDB00884	1.1751	1.1487	1.208	0.8714	0.7899	0.4888	0.7381	0.4946	0.9075	0.7873	1.0103	0.6105	0.6898	0.6647	0.5417	0.5264	0.4561	0.3696	0.9897	0.9368	1.0606	1.1316	1.2234	1.1038	0.946983	0.541383	0.75805	1.07432	0.503054	0.00240811	0.988697	4.76558e-06	-0.321046	0.101957	1.30974
899	arabitol/xylitol	Carbohydrate	Pentose Metabolism	48885	LC/MS Polar	100006430	1932.4	151.061						0.6513	0.8626	1.0404	0.9598	0.6691	0.8716	1.3452	1.0066	0.7358	2.0156	0.7715	1.0983	1.5242	1.2525	0.7409	0.8678	0.9491	0.7527	5.0241	0.6951	0.9934	2.2792	1.5572	1.0203	0.842467	1.01453	1.16217	1.92822	0.73045	0.145689	0.926451	0.101921	0.464125	0.0738445	0.462325
1290	octanoylcarnitine	Lipid	Fatty Acid Metabolism(Acyl Carnitine)	33936	LC/MS Pos Late	100001247	950	288.217	3671-77-0	123701	110274	C02838	HMDB00791	0.5498	1.2698	1.813	1.5362	0.8295	1.511	1.1142	0.6644	0.4961	0.6545	0.369	0.9392	2.0251	0.5253	0.333	0.767	0.3148	0.7013	2.4414	2.1495	1.0559	0.5686	0.9536	1.2512	1.25155	0.77775	0.706233	1.40337	0.990675	0.0269985	0.851514	0.0728126	-0.825499	0.0178886	1.67701
2823	thymine	Nucleotide	Pyrimidine Metabolism, Thymine containing	604	LC/MS Neg	882	1654	125.036	65-71-4	1135	1103	C00178	HMDB00262	1.4205	1.3833	0.7152	1.0429	0.6447	0.6796	0.9571	0.595	1.4723	0.7518	1.0669	0.9448	0.8782	0.5252	0.3182	0.7469	0.646	0.4148	1.2984	1.4167	0.9072	0.8086	0.6748	1.0626	0.981033	0.588217	0.96465	1.02805	0.0918329	0.358211	0.805491	0.00634648	-0.0242966	0.466509	0.829787
2845	1-methylnicotinamide	Cofactors and Vitamins	Nicotinate and Nicotinamide Metabolism	27665	LC/MS Pos Early	55	1940	137.071	1005-24-9	10129985	8305504	C02918	HMDB00699	0.205	0.205	0.205	0.205	0.205	0.205	0.205	0.205	0.4033	0.9856	1	1.1703	0.205	0.3962	0.2523	0.205	0.3441	0.205	0.205	0.205	0.205	0.6325	0.889	0.6685	0.205	0.267933	0.661533	0.4675	-0.500847	0.196227	0.803092	0.0740549	1.69019	0.0144442	-0.887098
1406	6-keto prostaglandin F1alpha	Lipid	Eicosanoid	20476	LC/MS Neg	100000571	4190	369.228	58961-34-8;58962-34-8	5280888	4444411	C05961	HMDB02886	1.2338	0.9713	0.922	0.6696	0.8233	0.5743	0.6671	0.7772	0.73	1.0287	1.1915	0.8503	0.8265	0.8578	0.5906	0.9378	0.7173	0.3881	1.1827	1.6422	0.7083	1.0817	1.3504	1.4047	0.865717	0.719683	0.874133	1.22833	0.490777	0.0220081	0.771268	0.00405775	0.0139584	0.473945	0.75731
3324	stachydrine	Xenobiotics	Food Component/Plant	34384	LC/MS Pos Early	100001296	1440	144.102	4136-37-2	115244	103115	C10172	HMDB04827	1.373	0.9491	1.0273	1.0565	1.3038	0.7944	0.8759	0.8923	0.8078	1.0968	0.9812	1.3055	1.4198	1.6327	0.8967	1.0188	1.145	0.8589	1.752	1.0549	2.7446	2.1938	2.4927	1.607	1.08402	1.16198	0.99325	1.97417	0.991015	0.00204856	0.764654	0.00840667	-0.126158	0.226282	0.890813
6	betaine	Amino Acid	Glycine, Serine and Threonine Metabolism	3141	LC/MS Pos Early	799	1064	118.086	107-43-7	247	24219951173	C00719	HMDB00043	0.7436	0.6421	0.8612	0.6315	0.8747	0.6224	0.7963	1.1046	0.7105	0.6982	0.8732	0.8121	0.8339	1.3155	0.843	1.1667	1.4328	0.6848	0.8954	0.8704	1.5044	2.0666	2.7828	2.52	0.72925	1.04612	0.832483	1.77327	1.09092	0.00969562	0.761366	0.0337522	0.191008	0.104729	0.570358
448	carnosine	Peptide	Dipeptide Derivative	1768	LC/MS Neg	249	804	225.099	305-84-0	439224	388363	C00386	HMDB00033	0.9327	1.2	1.0407	0.7742	0.546	0.879	0.7137	0.5409	0.2907	1.1999	0.9986	0.7236	1.0853	0.3941	0.4193	0.5557	0.6591	0.6537	0.7603	0.7944	1.002	1.2551	1.5379	1.0014	0.895433	0.627867	0.744567	1.05852	0.507571	0.0544306	0.753514	0.0106406	-0.266185	0.184726	1.0197
1574	1-palmitoleoyl-2-linolenoyl-GPC (16:1/18:3)*	Lipid	Phospholipid Metabolism	53180	LC/MS Pos Late	100009345	1850	754.538			24766677			0.6203	0.6838	0.6729	1.1077	0.6224	0.5968	1.0624	0.73	0.6774	0.5322	0.8345	1.1918	1.2766	0.9513	1.0621	1.0574	1.4258	0.9081	1.4954	1.7188	1.1311	1.3781	2.9158	2.4831	0.717317	1.11355	0.83805	1.85372	1.14531	0.00356313	0.735254	0.0155684	0.224426	0.184696	0.510828
2857	flavin mononucleotide (FMN)	Cofactors and Vitamins	Riboflavin Metabolism	15797	LC/MS Neg	100000251	2390	455.097	130-40-5	710	690	C00061	HMDB01520	0.877	1.2442	0.8836	0.8106	0.9355	0.9964	1.2915	0.7738	1.7779	1.226	1.2549	1.0036	0.9253	0.9938	0.883	1.0433	1.0075	1.245	1.6738	2.3474	1.0165	1.6217	1.6437	1.7968	0.957883	1.01632	1.22128	1.68332	0.462909	0.0316166	0.727957	0.00211081	0.350476	0.055526	0.377481
401	putrescine	Amino Acid	Polyamine Metabolism	1408	LC/MS Pos Early	49	3027	89.1073	110-60-1	1045	13837702	C00134	HMDB01414	1.449	0.9711	1.3741	0.9749	1.1171	0.6612	1.0251	1.2118	0.8533	1.1005	0.9499	1.1236	0.3795	0.5623	0.6311	0.4621	0.58	0.4658	0.7758	0.6668	1.1371	0.8039	0.9194	0.7622	1.09123	0.513467	1.04403	0.8442	-0.306511	0.0207485	0.717314	0.000810418	-0.0637918	0.361771	0.781106
2928	retinol (Vitamin A)	Cofactors and Vitamins	Vitamin A Metabolism	1806	LC/MS Pos Late	498	1636	269.226	68-26-8	445354	393012	C00473	HMDB00305	0.8477	1.2496	0.9827	1.2137	1.1604	0.9595	1.0173	1.9161	0.4657	0.632	1.0814	0.7259	0.9324	0.8471	1.2127	0.4102	0.4746	0.6986	1.1494	2.4678	1.4358	0.6588	1.1085	0.6151	1.06893	0.7626	0.973067	1.23923	0.348837	0.231145	0.700449	0.0732316	-0.135561	0.336979	0.836011
2713	adenosine	Nucleotide	Purine Metabolism, Adenine containing	555	LC/MS Pos Early	798	2169	268.104	58-61-7	60961	54923	C00212	HMDB00050	1.1005	1.0569	0.7748	0.9662	0.7785	1.2094	0.9757	1.6913	0.8059	0.8908	1.0369	1.0201	0.8895	0.8977	1.119	1.307	1.5037	0.9799	1.0465	1.6954	1.1067	1.1002	2.9107	2.7651	0.98105	1.11613	1.07012	1.77077	0.726606	0.0454683	0.665865	0.0518795	0.12537	0.280231	0.540495
1246	2-aminooctanoate	Lipid	Fatty Acid, Amino	43343	LC/MS Pos Late	100004227	750	160.133	644-90-6	69522	62727		HMDB00991	0.746	0.7087	0.706	1.0563	0.9982	1.5216	1.6426	1.2943	1.0616	1	1.0812	1.1958	0.306	1.0763	0.6245	0.868	0.2575	0.2575	0.2575	0.6463	1.1691	1.1831	1.0601	1.0426	0.956133	0.564967	1.21258	0.893117	-0.441163	0.051623	0.660683	0.0721981	0.3428	0.0710227	0.317883
1292	decanoylcarnitine	Lipid	Fatty Acid Metabolism(Acyl Carnitine)	33941	LC/MS Pos Late	100001251	1130	316.248	1492-27-9	10245190	8420677		HMDB00651	0.6411	1	1.1207	0.8385	0.6411	0.6411	0.9224	0.6411	0.6411	0.6411	0.6411	0.6411	0.6411	0.6411	0.6411	0.6411	0.6411	0.6411	2.5487	0.9663	0.6411	0.6411	0.6411	0.6411	0.81375	0.6411	0.687983	1.01323	0.558521	0.163188	0.660345	0.130003	-0.242212	0.112942	0.902557
425	ophthalmate	Amino Acid	Glutathione Metabolism	34592	LC/MS Pos Early	100001311	2085	290.135	495-27-2	7018721	7993181		HMDB05765	0.8515	0.5615	1.0088	0.6155	0.6149	0.6616	0.955	1.4316	0.9518	0.9912	1.0422	0.8416	0.9838	1.2998	0.7345	0.9685	1.164	0.7433	0.6204	1.2268	1.1436	1.9874	2.1542	2.0604	0.718967	0.982317	1.03557	1.53213	0.565121	0.0469348	0.641282	0.0349175	0.526424	0.00811675	0.114858
53	pyroglutamine*	Amino Acid	Glutamate Metabolism	46225	LC/MS Pos Early	100001540	1900	129.066	2353-44-8	134508	118562			1.4387	1.2165	0.5712	1.0616	0.7239	0.8452	0.7605	2.3065	1.0885	0.4629	1.0199	0.7343	0.602	2.1288	1.3729	0.3889	0.3005	0.4317	0.9435	1.1149	2.8758	1.1496	0.9801	1.0431	0.976183	0.8708	1.0621	1.35117	0.347286	0.246014	0.633792	0.143584	0.121696	0.388851	0.512097
1522	1-linoleoyl-2-linolenoyl-GPC (18:2/18:3)*	Lipid	Phospholipid Metabolism	53176	LC/MS Pos Late	100009343	1939	780.554			24766802			0.8831	0.7534	0.9943	0.8942	0.8274	0.7864	1.1222	0.6606	0.4593	0.4471	1.4029	1.3814	1.128	1.3936	1.1108	1.0649	1.0057	1.2988	1.7255	1.8774	1.6121	1.3691	2.1832	1.9723	0.856467	1.16697	0.91225	1.78993	0.972405	0.00113328	0.617143	0.000396296	0.0910321	0.384622	0.52611
2868	dehydroascorbate	Cofactors and Vitamins	Ascorbate and Aldarate Metabolism	1659	LC/MS Polar	301	1130	173.009	490-83-5	835	812	C05422	HMDB01264	0.8826	1.0348	0.7981	0.7801	0.8691	0.7795	0.7847	0.8979	0.8442	1.1773	1.3289	1.0236	0.9764	0.6422	0.6981	0.844	0.8421	0.6388	1.8796	1.2486	0.6566	0.7029	1.4776	1.1182	0.857367	0.7736	1.00943	1.18058	0.225954	0.215823	0.60984	0.033637	0.235561	0.06952	0.374279
1318	3-hydroxybutyrate (BHBA)	Lipid	Ketone Bodies	542	LC/MS Polar	254	1443.3	103.04	625-72-9	441	428	C01089	HMDB00357	0.9838	0.4358	0.7109	1.2038	0.6784	1.2408	0.4281	0.6673	0.9788	0.55	0.7367	0.9798	0.8788	0.7588	0.7604	1.3282	0.6599	0.5089	1.0328	1.4293	1.2326	1.7082	1.0162	0.8374	0.875583	0.815833	0.72345	1.20942	0.741346	0.00601214	0.567965	0.0229898	-0.275351	0.181421	0.843316
2700	urate	Nucleotide	Purine Metabolism, (Hypo)Xanthine/Inosine containing	1604	LC/MS Neg	1134	757.1	167.021	69-93-2;120K5305	1175		C00366	HMDB00289	1.277	1.6543	1.4328	1.2865	0.9779	0.9723	1.3266	0.8835	1.0319	1.6745	1.6538	1.0221	0.8959	1.1673	0.8949	1.1677	0.8807	0.7719	1.8091	1.7584	1.2759	0.9251	1.2887	1.4217	1.2668	0.963067	1.2654	1.41315	0.159321	0.232039	0.553207	0.0069114	-0.00159527	0.496906	0.554802
273	isovalerylcarnitine	Amino Acid	Leucine, Isoleucine and Valine Metabolism	34407	LC/MS Pos Early	100001393	3085	246.17	31023-24-2	6426851	4932271		HMDB00688	0.3697	0.26	0.26	0.4706	0.4586	0.351	0.26	0.26	0.26	0.26	0.26	0.26	2.0821	0.4855	1	1.7528	0.7312	2.0543	2.5203	0.26	4.3586	0.26	4.1584	0.26	0.36165	1.35098	0.26	1.96955	2.92128	0.030181	0.543856	0.2434	-0.476083	0.0109093	1.01994
2952	benzoate	Xenobiotics	Benzoate Metabolism	15778	LC/MS Neg	100000008	1750	121.029	65-85-0	243	238	C00180	HMDB01870	1.3162	1.1393	1.2031	0.7972	0.8433	0.957	0.9409	0.7716	0.8848	2.5878	0.9716	1.2003	1.3342	0.7249	0.9068	1.1131	0.9711	0.7816	2.1268	1.4317	1.9296	0.8681	1.0215	0.8832	1.04268	0.97195	1.22617	1.37682	0.167181	0.340988	0.502382	0.0624215	0.233854	0.271279	0.268528
82	N6-acetyllysine	Amino Acid	Lysine Metabolism	36752	LC/MS Polar	100001734	2612.6	187.109	692-04-6	92832	83801	C02727	HMDB00206	0.5083	0.5083	0.5083	1.4283	0.8357	0.5083	0.6746	0.5083	0.5083	0.5083	0.9595	0.9822	0.5083	0.5083	1.2951	0.6026	0.5083	0.5083	0.5083	0.8074	0.8634	0.9185	1.4639	1	0.7162	0.65515	0.6902	0.926917	0.425425	0.0819315	0.500614	0.0823621	-0.053348	0.443416	0.553962
2780	uracil	Nucleotide	Pyrimidine Metabolism, Uracil containing	605	LC/MS Polar	825	1089.7	111.02	66-22-8	1174	1141	C00106	HMDB00300	1.0129	1.2142	1.0047	0.9953	0.9074	0.8982	0.9102	0.9231	0.9565	1.0377	1.3907	1.4356	0.7566	0.7094	0.7012	0.6468	0.7288	0.5366	1.2457	0.9835	0.6248	0.804	1.1324	0.9385	1.00545	0.6799	1.10897	0.954817	-0.21592	0.138096	0.489901	0.00869882	0.141375	0.181312	0.348527
70	imidazole lactate	Amino Acid	Histidine Metabolism	15716	LC/MS Pos Early	100000263	2040	157.061	14403-45-3	440129	389128	C05568	HMDB02320	1.1036	0.8206	0.9729	1.2023	1.0127	0.884	0.5415	1.3684	0.4101	0.5928	0.7566	0.7643	1.0921	0.6941	0.7846	0.6162	0.7063	0.766	1.356	1.3065	1.6279	0.3579	1.2322	0.6571	0.99935	0.77655	0.73895	1.0896	0.56025	0.08668	0.488648	0.0808647	-0.435513	0.0552931	0.924161
1785	1-(1-enyl-palmitoyl)-2-linoleoyl-GPC (P-16:0/18:2)*	Lipid	Plasmalogen	52682	LC/MS Pos Late	100009009	2226	742.575			24767486			1.0079	0.8697	1.1559	1.1732	0.877	1.2339	0.7402	0.5369	0.5644	0.4325	0.9755	0.7795	1.0824	1.3507	1.1286	1.0417	1.2199	0.9921	1.3688	1.7204	1.2899	1.6021	1.7186	1.7456	1.05293	1.1359	0.6715	1.57423	1.22919	6.51201e-06	0.470814	0.000546862	-0.648955	0.00207498	1.11977
1327	2-hydroxystearate	Lipid	Fatty Acid, Monohydroxy	17945	LC/MS Neg	1239	5695	299.259	629-22-1	69417	62625	C03045		1.2797	0.9788	0.7325	0.691	0.5856	0.8715	0.585	0.5817	0.6235	0.74	0.8576	1.0212	0.5637	1.3163	0.9505	0.9519	0.7234	0.393	1.0277	1.1501	1.1802	1.1371	0.9292	1.3388	0.856517	0.816467	0.734833	1.12718	0.617233	0.000812229	0.465256	0.0292561	-0.221064	0.175921	0.686321
858	pyruvate	Carbohydrate	Glycolysis, Gluconeogenesis, and Pyruvate Metabolism	22250	LC/MS Polar	823	2650	175.025	127-17-3	1060	96901	C00022	HMDB00243	1.1614	0.7894	0.7255	1.0862	1.0518	0.6261	0.8593	1.4114	1.2602	1.6578	0.9579	1.1633	1.0421	0.419	0.7868	1.1216	0.8801	0.6772	0.618	0.7746	0.7229	1.2844	2.1155	1.2726	0.906733	0.821133	1.21832	1.13133	-0.106865	0.371629	0.462336	0.12271	0.426139	0.0322816	0.0361967
2698	2'-deoxyinosine	Nucleotide	Purine Metabolism, (Hypo)Xanthine/Inosine containing	15076	LC/MS Neg	100000135	1688	251.079	890-38-0	65058	58569	C05512	HMDB00071	1.004	1.5246	1.2818	0.9683	0.6678	0.6461	1.0881	0.523	0.8881	0.9538	1.3404	1.4104	0.8896	0.9208	0.7483	0.8544	0.6846	0.5164	1.2539	1.2146	0.996	0.9607	0.967	0.8515	1.01543	0.769017	1.03397	1.04062	0.00924904	0.482463	0.436352	0.00637382	0.0260942	0.462692	0.410258
414	4-guanidinobutanoate	Amino Acid	Guanidino and Acetamido Metabolism	15681	LC/MS Pos Early	100000096	2320	146.092	463-003;463-00-3	500	486	C01035	HMDB03464	2.5883	1.6547	1.5496	1.6192	1.2003	1.6072	0.7088	1.0618	0.6166	0.7809	0.8295	0.8428	1.0363	1.434	0.9187	0.7613	0.6758	0.5513	0.8602	0.8805	1.5916	0.9637	1.205	1.7604	1.70322	0.896233	0.806733	1.21023	0.585121	0.0189056	0.433339	0.0764	-1.0781	0.000573515	1.51144
30	aspartate	Amino Acid	Alanine and Aspartate Metabolism	443	LC/MS Pos Early	234	1165	134.045	56-84-8	5960	5745	C00049	HMDB00191	1.0032	0.9717	1.0609	0.8706	0.9879	0.8528	0.8446	1.0036	0.6244	1.0067	1.0338	1.1652	0.7304	0.7147	0.7987	0.6857	0.8591	0.5652	1.0741	0.9436	1.1057	0.7849	0.9968	0.9619	0.95785	0.725633	0.946383	0.977833	0.0471639	0.366499	0.430348	0.00112705	-0.0173751	0.446714	0.447723
258	C-glycosyltryptophan	Amino Acid	Tryptophan Metabolism	48782	LC/MS Pos Early	100006379	2685	367.15	180509-18-6	10981970	9157171			0.7713	0.7627	0.8728	0.9095	0.8168	0.6115	0.8381	0.8948	0.4975	1.2358	1.0056	0.9585	0.9944	1.0129	0.692	0.8519	0.9845	0.6385	0.6539	1.4843	1.1125	1.1517	1.3475	1.1485	0.790767	0.862367	0.90505	1.14973	0.34523	0.0690372	0.414926	0.028205	0.194745	0.156753	0.220181
1326	2-hydroxypalmitate	Lipid	Fatty Acid, Monohydroxy	35675	LC/MS Neg	100001579	5511.2	271.228	764-67-0	92836	83805		HMDB31057	1.0243	0.7537	1.0989	0.9593	0.6546	0.8323	1.4817	0.6913	0.8407	1.0832	1.0999	0.8189	0.8926	0.8887	1.0161	0.8445	0.6093	0.6236	0.9839	1.776	0.9567	0.7476	1.0956	0.9358	0.887183	0.812467	1.00262	1.0826	0.11073	0.338501	0.41412	0.0615496	0.176466	0.206136	0.237654
2871	oxalate (ethanedioate)	Cofactors and Vitamins	Ascorbate and Aldarate Metabolism	20694	LC/MS Polar	100000841	3803	88.988	144-62-7	971	946	C00209	HMDB02329	1.1032	0.8572	0.6964	0.656	0.6236	0.8615	0.8405	0.9362	1.0005	1.2203	1.0636	1.1999	0.8705	0.9225	0.6264	0.9995	0.9574	0.6368	1.0343	1.1698	1.17	0.9684	1.3409	0.9844	0.79965	0.835517	1.0435	1.1113	0.0908177	0.21973	0.411508	0.0055233	0.38399	0.014194	0.0275178
2887	gamma-tocopherol/beta-tocopherol	Cofactors and Vitamins	Tocopherol Metabolism	52473	LC/MS Pos Late	100008998	2384	416.364						1.4073	2.1477	1.5143	1.3944	1.3383	1.3271	1.3567	1.6182	1.1436	0.5541	0.6763	1.4163	0.5904	0.9311	1.4436	0.7091	0.8126	0.476	0.967	1.1908	1.7718	0.5558	1.033	1.0392	1.52152	0.827133	1.12753	1.09293	-0.0449647	0.443507	0.402014	0.120616	-0.43234	0.0491924	0.834354
1366	3-hydroxystearate	Lipid	Fatty Acid, Monohydroxy	52938	LC/MS Neg	100008933	5674	299.259	45261-96-9	5282907	4446034			0.8236	0.8309	0.5418	0.9247	0.5888	0.7565	1.0836	1.1541	0.805	1.1807	0.8948	0.6786	0.6137	1.1595	1.1333	1.365	0.8021	0.7231	1.2863	1.7613	1.4246	1.3944	1.033	0.6998	0.744383	0.966117	0.966133	1.26657	0.390629	0.0541834	0.390654	0.073594	0.376177	0.0287644	0.0144771
1022	N-acetylglucosamine/N-acetylgalactosamine	Carbohydrate	Aminosugar Metabolism	46539	LC/MS Pos Early	100006435	715	222.097						0.3657	0.3657	1.1201	1.0454	1.0438	0.7871	0.7643	1.0495	0.3657	0.3657	1.2215	1.1622	0.3657	0.7615	0.8206	0.789	0.3657	0.3657	0.6157	0.9276	0.3657	0.8173	0.9562	0.8539	0.787967	0.578033	0.821483	0.756067	-0.119718	0.363895	0.387361	0.10447	0.0600967	0.4387	0.327264
2806	cytosine	Nucleotide	Pyrimidine Metabolism, Cytidine containing	573	LC/MS Pos Early	881	2060	112.051	71-30-7	597	577	C00380	HMDB00630	1.5228	0.8526	1.2173	1.2615	0.9851	0.9587	1.4362	1.0777	0.6336	1.1086	1.0749	0.9355	0.9026	1.7498	0.4362	0.6782	0.7183	0.6654	1.4549	0.9364	1.0801	1.3122	0.8409	1.0757	1.133	0.858417	1.04442	1.1167	0.0965443	0.310821	0.379492	0.123883	-0.11745	0.279863	0.496942
1195	pimelate (heptanedioate)	Lipid	Fatty Acid, Dicarboxylate	15704	LC/MS Polar	100000101	2745	159.066	111-16-0	385	376	C02656	HMDB00857	1.037	0.3644	0.3644	0.3644	0.3644	0.3644	0.3644	0.3644	0.5336	0.8924	0.664	0.7727	0.9553	0.3644	0.3644	1.3968	0.3644	0.3644	0.7357	1	0.3644	0.3644	1.5386	0.9401	0.4765	0.63495	0.598583	0.823867	0.460859	0.145045	0.375768	0.238484	0.329076	0.206316	0.046692
1775	1-(1-enyl-palmitoyl)-2-palmitoyl-GPC (P-16:0/16:0)*	Lipid	Plasmalogen	52716	LC/MS Pos Late	100009162	2454	718.575		11146967	9322076			0.9172	1.0021	0.9814	1.0338	1.0084	0.9441	1.0729	0.9307	0.7291	0.8436	0.9979	1.0339	0.9337	0.9173	0.8543	0.9444	0.9745	0.8019	0.9429	1.2681	1.0565	1.1292	1.346	1.2874	0.981167	0.90435	0.934683	1.17168	0.326033	0.0082775	0.37363	0.0014832	-0.0700206	0.211569	0.44365
1578	1,2-dilinoleoyl-GPC (18:2/18:2)	Lipid	Phospholipid Metabolism	52603	LC/MS Pos Late	100008903	2006	782.569	998-06-1	5288075	4450312			1.1417	0.9221	1.1931	1.1607	0.9752	1.0143	0.8698	0.6666	0.3659	0.4493	1.34	1.1424	0.9857	1.2429	1.1359	1.0305	1.047	1.1213	1.5106	1.6696	1.5544	0.9445	1.4146	1.3806	1.06785	1.09388	0.805667	1.41238	0.809877	0.00451232	0.368673	0.0077375	-0.406454	0.0703028	0.775127
2808	5-methylcytidine	Nucleotide	Pyrimidine Metabolism, Cytidine containing	22119	LC/MS Neg	100000763	1608	256.094	2140-61-6	92918	83877		HMDB00982	0.7612	0.8414	0.2444	0.2444	0.4674	0.5862	0.2444	0.2444	0.2444	0.7473	1	0.2444	0.8168	0.4154	0.2444	0.2444	0.2444	0.2444	1.515	0.2444	0.2444	0.3403	0.2444	0.2444	0.524167	0.3683	0.45415	0.47215	0.0560764	0.47199	0.358364	0.330135	-0.206857	0.345673	0.565221
1202	undecanedioate	Lipid	Fatty Acid, Dicarboxylate	42395	LC/MS Neg	100001617	2440	215.129	1852-04-6	15816	15037		HMDB00888	1.1751	1.3783	1.1272	0.8175	0.8695	1.0673	0.6706	1.0593	0.6706	0.8839	1.0156	0.7628	0.9578	0.7795	0.7828	1.1089	0.8637	1	2.6134	0.7624	0.7414	0.8645	0.9549	1.0725	1.07248	0.91545	0.8438	1.16818	0.469294	0.153596	0.351714	0.208251	-0.345982	0.0312942	0.697696
182	3-(3-hydroxyphenyl)propionate sulfate	Amino Acid	Phenylalanine and Tyrosine Metabolism	45415	LC/MS Neg	100005391	1294	245.013	86321-32-6	187488	162993			0.6356	0.3065	1.0039	1.2249	1.1238	6.9915	0.3065	0.6821	1	0.3065	0.3065	0.9001	0.6543	1.7119	0.6749	0.3065	0.3065	0.3065	0.394	1.4588	0.405	1.2214	0.3065	1.2625	1.88103	0.6601	0.583617	0.841367	0.527714	0.164531	0.35005	0.285126	-1.68843	0.120269	2.03848
297	3-methyl-2-oxovalerate	Amino Acid	Leucine, Isoleucine and Valine Metabolism	15676	LC/MS Neg	100000036	2064.2	129.056	1460-34-0;51829-07-3	47	46	C00671	HMDB03736	1.2139	0.9213	0.5886	0.5681	0.5681	0.5681	0.5681	0.5681	0.5681	1	1.0048	0.9426	0.5681	0.5681	0.5681	0.5681	0.5681	0.5681	1.2222	0.845	0.5681	0.5681	0.5681	0.5681	0.738017	0.5681	0.775283	0.723267	-0.100196	0.362504	0.348383	0.09353	0.0710703	0.401052	0.277313
1336	3-hydroxymyristate	Lipid	Fatty Acid, Monohydroxy	21158	LC/MS Neg	100000882	5335	243.197	3422-31-9	16064	15252			0.7439	1.2559	0.9004	1.0152	0.8075	0.7741	0.8879	0.6045	0.7868	1.1469	0.5717	0.6893	0.9848	0.6203	1.0683	1.2436	0.6292	0.6839	0.8565	1.8414	1.5398	1.1751	0.7282	0.502	0.916167	0.871683	0.781183	1.10717	0.503139	0.0898832	0.344996	0.169544	-0.229949	0.139142	0.574945
1744	1-linoleoyl-GPS (18:2)*	Lipid	Lysolipid	43676	LC/MS Neg	100004606	5500	520.268						1.1996	0.5387	0.5387	0.682	0.5387	0.7642	0.5387	0.5531	0.5387	1.3132	2.3486	0.5387	0.5387	0.5387	0.5387	0.5387	0.6455	1.0084	0.956	1.6662	0.5387	0.5387	0.5387	0.5914	0.710317	0.634783	0.971833	0.80495	-0.27181	0.32402	0.342635	0.207336	0.452247	0.216764	-0.109612
1334	3-hydroxylaurate	Lipid	Fatty Acid, Monohydroxy	32457	LC/MS Neg	100001112	5175	215.165	53941-38-1	94216	85026		HMDB00387	0.7937	1.0237	0.8902	1.0958	0.8889	0.9756	0.8621	0.754	0.5752	1.1508	0.5315	0.4757	0.9454	0.6796	1.106	1.0453	0.6079	0.6695	0.9916	1.8365	1.2795	1.0084	0.7154	0.5598	0.94465	0.842283	0.724883	1.0652	0.555304	0.0698837	0.338747	0.151111	-0.382031	0.0400168	0.720778
1776	1-(1-enyl-palmitoyl)-2-palmitoleoyl-GPC (P-16:0/16:1)*	Lipid	Plasmalogen	52713	LC/MS Pos Late	100009160	2218	716.559			24767482			0.2378	0.2674	0.2378	0.2482	0.2378	0.2378	0.2378	0.2378	0.2378	0.2378	0.2378	0.4933	0.2378	0.2378	0.2378	0.2378	0.2378	0.2378	0.2378	0.6101	0.2378	0.2378	0.2378	0.2378	0.244467	0.2378	0.280383	0.29985	0.0968404	0.400568	0.334492	0.170447	0.197763	0.210821	0.136729
1777	1-(1-enyl-palmitoyl)-2-arachidonoyl-GPE (P-16:0/20:4)*	Lipid	Plasmalogen	52673	LC/MS Pos Late	100009002	2270	724.528			24769238			0.9372	0.8934	1.0497	1.0255	1.0032	0.9444	1.0428	0.9015	0.8723	1.0074	1.2767	1.0454	0.7337	0.8047	0.695	0.6848	0.7527	0.7384	0.961	0.9468	0.8188	0.7944	0.9968	1.0199	0.975567	0.734883	1.02435	0.92295	-0.150384	0.0891762	0.328737	0.000616139	0.0703964	0.229999	0.258341
1579	1,2-dilinoleoyl-GPE (18:2/18:2)*	Lipid	Phospholipid Metabolism	53174	LC/MS Pos Late	100009217	2083	740.522		9546812	7825762			1.0493	0.8079	1.1723	1.0501	0.996	1.004	0.585	0.4679	0.2991	0.2997	1.1845	1.0495	0.9132	1.4867	1.2688	1.1267	1.1885	1.4768	1.6506	2.0225	1.8213	0.9874	1.302	1.5742	1.01327	1.24345	0.647617	1.55967	1.26803	0.00091182	0.326889	0.0509573	-0.645802	0.024479	0.972691
149	o-cresol sulfate	Amino Acid	Phenylalanine and Tyrosine Metabolism	36845	LC/MS Neg	100001806	2796	187.007		11615528	9790277			1.0067	1.2995	0.2858	0.2858	0.2858	1	0.2858	0.2858	0.2858	0.2858	0.2858	0.2858	0.2858	0.2858	0.2858	0.2858	0.2858	0.2858	0.2858	0.7147	0.2858	0.2858	0.2858	0.2858	0.693933	0.2858	0.2858	0.357283	0.322063	0.170447	0.322063	0.170447	-1.27979	0.0274282	1.60185
1031	isocitrate	Energy	TCA Cycle	12110	LC/MS Pos Early	1206	773	210.061	20226-99-7	1198	1161	C00311	HMDB00193	0.6585	0.4286	0.9645	0.7798	1.0957	0.7038	0.8288	0.9749	0.5932	0.8283	1.2947	1.6426	0.7278	1.0251	1.145	0.556	0.7294	0.6056	0.3819	1.1998	1.4794	0.8957	1.1485	0.8385	0.771817	0.79815	1.02708	0.990633	-0.0521302	0.435381	0.311691	0.156835	0.412223	0.0959113	-0.100532
2793	2'-deoxyuridine	Nucleotide	Pyrimidine Metabolism, Uracil containing	1412	LC/MS Neg	536	1586	111.02	951-78-0	13712	13118	C00526	HMDB00012	1.3541	0.8107	1.0425	0.7694	0.6801	0.5739	1.2104	0.785	0.7916	1.2609	0.9586	0.915	1.0155	0.7495	0.7617	0.9845	0.9479	0.6989	0.9138	1.0481	1.5359	0.8947	0.9285	1.0329	0.871783	0.859667	0.986917	1.05898	0.10168	0.295078	0.300831	0.0552217	0.178959	0.219354	0.121872
2873	alpha-tocopherol	Cofactors and Vitamins	Tocopherol Metabolism	1561	LC/MS Pos Late	1105	2522	430.378	59-02-9;10191-41-0	14985	14265	C02477	HMDB01893	0.9292	1.1936	0.9752	1.246	0.9113	1.1583	1.1215	1.3737	0.9824	1.0787	1.075	1.3649	0.6819	0.9786	1.3082	0.6317	0.8164	0.8031	1.0252	1.0176	1.3307	0.8139	1.0306	1.2044	1.06893	0.869983	1.16603	1.0704	-0.123459	0.1777	0.29909	0.068549	0.125437	0.152671	0.173653
1742	1-oleoyl-GPS (18:1)	Lipid	Lysolipid	19260	LC/MS Neg	100000630	5607	522.284		9547099	7826049			0.2029	0.2029	0.2029	0.2029	0.2029	0.2029	0.2029	0.2029	0.2029	0.4636	0.2029	0.2029	0.2029	0.2029	0.2029	0.2029	0.2029	0.2029	0.2029	0.483	0.2029	0.2029	0.2029	0.2029	0.2029	0.2029	0.24635	0.249583	0.0188121	0.480282	0.298753	0.170447	0.279941	0.170447	0.0188121
10	N-acetylserine	Amino Acid	Glycine, Serine and Threonine Metabolism	37076	LC/MS Pos Early	100001851	811	148.06	97-14-3	65249	58744		HMDB02931	0.9998	1.0851	0.8385	0.8662	0.9812	1.0002	0.9861	1.0183	0.7106	1.0404	1.2174	1.0843	0.8634	0.8628	0.8619	0.6549	0.8289	0.623	1.1217	1.0429	0.7861	0.9025	0.9774	0.9295	0.961833	0.782483	1.00952	0.960017	-0.0725334	0.282488	0.294999	0.0114104	0.0698059	0.277344	0.225194
1039	oxaloacetate	Energy	TCA Cycle	47173	LC/MS Neg	447	575	130.999	328-42-7	970	945	C00036	HMDB00223	10.4308	28.446	35.2324	1.1554	0.6813	0.3929	0.6219	0.49	0.3169	1.7888	1.3641	1.2457	0.3169	0.3169	0.3169	0.7405	0.8253	0.3169	0.8446	0.7838	0.3169	0.5566	0.3169	0.6574	12.7231	0.472233	0.971233	0.579367	-0.745341	0.0769999	0.294977	0.223517	-3.71149	0.0459074	4.00647
1886	sphingomyelin (d18:2/24:1, d18:1/24:2)*	Lipid	Sphingolipid Metabolism	52437	LC/MS Pos Late	100008957	2635	811.669						0.9618	0.9169	1.0108	0.9864	0.9928	0.8997	1.0371	1.0065	0.8332	1.0776	1.1089	1.2017	0.7711	0.785	0.6831	0.8117	0.801	0.62	0.6696	0.9935	0.6935	0.8744	1.1327	1.1075	0.9614	0.745317	1.04417	0.911867	-0.195457	0.0995196	0.290969	0.0433965	0.119143	0.076523	0.171826
2763	2'-deoxyguanosine	Nucleotide	Purine Metabolism, Guanine containing	1411	LC/MS Neg	348	1751	266.089	961-07-9	187790	163230	C00330	HMDB00085	1.0058	2.6183	1.3078	0.8333	0.4087	0.5843	1.5181	0.4316	0.8283	0.8898	1.4842	2.1138	1.0154	0.8979	0.732	0.8496	0.5711	0.4637	1.9169	0.9942	0.7103	0.8067	0.4822	0.628	1.12637	0.75495	1.21097	0.92305	-0.391678	0.19843	0.290028	0.238247	0.104483	0.420068	0.185545
2822	thymidine	Nucleotide	Pyrimidine Metabolism, Thymine containing	2183	LC/MS Neg	872	1963.7	241.083	50-89-5	5789	5585	C00214	HMDB00273	1.0035	1.1725	1.1214	0.8622	0.6853	0.6729	0.9887	0.6508	0.8005	0.8605	1.0872	1.13	1.1009	0.8801	0.7926	0.8902	0.7046	0.5436	1.1021	0.9965	1.2873	0.759	0.9486	0.912	0.919633	0.818667	0.919617	1.00092	0.122217	0.227593	0.289974	0.058687	-2.61464e-05	0.499944	0.29
2913	biliverdin	Cofactors and Vitamins	Hemoglobin and Porphyrin Metabolism	2137	LC/MS Pos Late	250	1016	583.255	55482-27-4;55482-27-4	5353439	10628548	C00500	HMDB01008	0.8161	1.0354	1.0263	1.0728	1.1976	0.9175	1.0716	1.1929	0.7904	0.6755	0.9757	1.3099	1.0197	0.8016	0.9992	0.4537	0.6891	1.1319	1.0446	1.2695	1.2105	0.8673	0.9192	0.9085	1.01095	0.8492	1.00267	1.0366	0.0480172	0.391503	0.287683	0.0803996	-0.0118696	0.471176	0.299553
1187	2-hydroxyglutarate	Lipid	Fatty Acid, Dicarboxylate	37253	LC/MS Polar	100002070	3352.8	147.03	40951-21-1	43	42	C02630	HMDB00606	1.2153	0.8837	1.0217	1.1361	0.9898	0.8333	1.0307	1.0102	0.5766	0.0619	0.6695	0.9413	0.0575	1.0255	1.1966	1.1448	1.0347	1.1593	0.9221	1.0787	1.4639	0.9699	1.4733	0.9114	1.01332	0.9364	0.715033	1.13655	0.668579	0.0232731	0.279464	0.179422	-0.503003	0.0480818	0.782467
1662	1-stearoyl-2-oleoyl-GPS (18:0/18:1)	Lipid	Phosphatidylserine (PS)	19265	LC/MS Pos Late	100000639	3000	790.559		9547087	7826037			0.8117	0.9263	1.0092	0.8444	0.9841	0.87	1.0083	0.7756	0.8455	0.7203	0.8103	1.098	0.9029	0.9501	0.9658	0.9917	1.0656	0.8833	1.0289	1.2067	0.9641	1.5177	0.9841	1.2709	0.907617	0.9599	0.876333	1.16207	0.407141	0.0111015	0.275737	0.0256443	-0.0506034	0.326946	0.32634
1542	1-palmitoyl-2-arachidonoyl-GPE (16:0/20:4)*	Lipid	Phospholipid Metabolism	52464	LC/MS Pos Late	100008990	2198	740.522		9546800	7825750		HMDB05323	1.0544	0.9803	1.0937	1.0461	1.0636	1.039	0.9622	0.9259	0.8562	0.8846	1.1443	0.9828	0.5823	0.8612	0.7948	0.6327	0.7967	0.8321	1.0407	1.0172	0.9274	0.7691	0.7739	0.883	1.04618	0.749967	0.959333	0.901883	-0.0890914	0.192239	0.266114	0.0227517	-0.125032	0.0394643	0.391146
1883	sphingomyelin (d18:1/15:0, d16:1/17:0)*	Lipid	Sphingolipid Metabolism	52433	LC/MS Pos Late	100006314	2082	689.559	121999-58-4		28532779			1.0104	0.9678	1.0205	1.1226	0.9147	1.0064	0.8479	0.9645	0.8749	0.9787	1.2856	1.2586	0.7456	1.0572	0.8965	1.1779	0.9936	0.6912	0.8945	1.3217	1.1115	0.9885	1.2323	1.1349	1.00707	0.927	1.03503	1.1139	0.105942	0.225425	0.264978	0.044478	0.039518	0.371117	0.22546
1027	citrate	Energy	TCA Cycle	1564	LC/MS Neg	1124	582	191.02	77-92-9	311	305	C00158	HMDB00094	0.7877	1.2503	0.7457	0.9058	0.8526	1.1423	0.4494	0.6153	0.5776	1.0331	0.9736	0.4868	2.5052	1.2373	1.0264	1.6185	1.6184	1.1153	1.1007	3.5982	1.8624	1.3103	1.8035	1.2644	0.9474	1.52018	0.6893	1.82325	1.40331	0.0078252	0.262267	0.251854	-0.458842	0.0394582	0.721109
1858	palmitoyl sphingomyelin (d18:1/16:0)	Lipid	Sphingolipid Metabolism	37506	LC/MS Pos Late	100002107	2168	703.575	6254-89-3	9939941	8115562			0.8987	0.8814	0.9132	0.8796	0.9063	0.7979	0.9357	0.9137	0.8256	1.0176	1.1023	1.1008	0.8913	1.0028	0.8849	0.9972	0.9502	0.7411	0.8812	1.2985	0.9432	1.0188	1.2398	1.1738	0.879517	0.91125	0.982617	1.09255	0.152999	0.10615	0.26178	0.0230686	0.159918	0.0292977	0.101863
2693	xanthine	Nucleotide	Purine Metabolism, (Hypo)Xanthine/Inosine containing	3147	LC/MS Pos Early	1004	1032	153.041	69-89-6	1188	1151	C00385	HMDB00292	1.1395	1.4683	1.0932	1.2512	0.9655	1.0207	1.1546	1.1211	0.9154	1.2934	1.2392	1.2071	0.8844	1.009	0.9458	1.1332	0.9355	0.8066	1.3993	1.2452	1.2155	0.9624	0.991	1.0275	1.1564	0.952417	1.15513	1.14015	-0.0188357	0.43487	0.259559	0.024897	-0.00158113	0.494632	0.26114
326	N-acetylmethionine	Amino Acid	Methionine, Cysteine, SAM and Taurine Metabolism	1589	LC/MS Pos Early	1083	1980	192.069	65-82-7	448580	395338	C02712	HMDB11745	0.9343	0.8239	0.6505	1.0396	1.0635	0.6956	0.9299	1.1786	0.9107	1.5777	1.5956	1.0009	1.2649	0.9488	0.8162	0.9892	1.0504	0.8855	0.8112	1.4969	0.9288	0.9991	1.4511	1.4275	0.8679	0.9925	1.1989	1.18577	-0.0158912	0.471501	0.256681	0.0989011	0.466111	0.0239257	-0.209429
1634	1-palmitoyl-2-gamma-linolenoyl-GPC (16:0/18:3n6)*	Lipid	Phospholipid Metabolism	54812	LC/MS Pos Late	100009154	2034	756.554			24766645			1.0087	0.8225	1.0603	0.9913	0.9084	0.7657	0.7486	0.7506	0.6771	0.7283	1.3828	1.1179	0.7042	1.0416	0.7961	0.8792	0.8986	0.7459	1.066	1.2113	1.0998	0.8017	0.9816	0.8193	0.92615	0.844267	0.900883	0.996617	0.145698	0.245161	0.23934	0.0478927	-0.0399056	0.422103	0.279246
366	proline	Amino Acid	Urea cycle; Arginine and Proline Metabolism	1898	LC/MS Pos Early	480	1603	116.071	147-85-3	145742	128566	C00148	HMDB00162	1.3014	0.9636	1.0677	0.8564	1.0146	0.7521	0.9286	0.9854	0.6019	0.9559	1.2582	1.1995	0.9187	0.8695	0.9323	0.9004	0.9108	0.8471	0.8572	1.0849	1.1877	0.9213	1.3058	0.9844	0.992633	0.896467	0.98825	1.05688	0.0968682	0.286169	0.237494	0.0228997	-0.00638485	0.486079	0.243879
2850	trigonelline (N'-methylnicotinate)	Cofactors and Vitamins	Nicotinate and Nicotinamide Metabolism	32401	LC/MS Pos Early	100001092	1388	138.055	535-83-1	5570	5369	C01004	HMDB00875	1.1361	0.8768	0.9245	1.0396	1.0098	0.891	1.2378	1.0027	0.8978	1.2628	1.1346	1.19	1.5389	1.5838	0.8334	0.9496	0.9973	1.2287	1.6495	1.2122	2.2671	1.1073	1.2117	0.8713	0.979633	1.18862	1.12095	1.38652	0.306743	0.119667	0.222181	0.215788	0.194408	0.0379966	0.0277733
1330	3-hydroxyhexanoate	Lipid	Fatty Acid, Monohydroxy	53230	LC/MS Neg	100006367	1725	131.071	10191-24-9	151492	133518			1.1307	1.1933	0.9262	1.2898	0.8111	1.0405	0.6693	0.5994	0.6909	1.1305	0.6018	0.7992	1.1608	0.7397	0.7383	0.9595	0.5297	0.538	1.1231	1.328	0.7934	0.9382	0.6734	0.5758	1.06527	0.777667	0.748517	0.905317	0.274388	0.147486	0.219271	0.212043	-0.509108	0.00789385	0.728379
3654	salicylate	Xenobiotics	Drug	1515	LC/MS Polar	501	802	137.024	69-72-7	338	331	C00805	HMDB01895	2.175	1.4345	1.1244	1.1708	0.8707	1.3807	1.1621	0.7422	0.8083	0.7376	0.8923	0.9555	1.1385	0.6538	1.0767	0.9074	1.0764	1.0233	1.3686	1.4777	0.8077	1.0517	0.9151	1.2173	1.35935	0.97935	0.883	1.13968	0.368148	0.0338185	0.218737	0.120945	-0.622432	0.0170223	0.841168
3214	equol sulfate	Xenobiotics	Food Component/Plant	40478	LC/MS Neg	100003429	3630	321.044			23936050			0.2382	0.6462	0.291	0.3265	0.2769	0.4489	1.0118	1.4162	0.5138	0.4842	0.3976	0.7587	1.5331	1.5864	1.3889	1.0649	0.9882	1.3858	1.5654	2.5069	1.9665	1.187	0.9444	1.0271	0.371283	1.32455	0.763717	1.53288	1.00514	0.0132004	0.210746	0.227741	1.04052	0.0223873	-0.829771
1860	sphingomyelin (d18:1/18:1, d18:2/18:0)	Lipid	Sphingolipid Metabolism	37529	LC/MS Pos Late	100002106	2167	729.591	108392-10-5	6443882	4947837			0.913	1.038	0.9974	0.8534	1.0026	0.8706	0.8315	0.844	0.6799	0.9237	1.2743	1.1059	0.9042	0.9167	0.8196	0.9472	0.8611	0.7176	0.8547	0.828	1.0893	1.0031	1.1029	1.0971	0.945833	0.861067	0.943217	0.99585	0.0783392	0.307009	0.209804	0.0265103	-0.00399678	0.489018	0.2138
1781	1-(1-enyl-stearoyl)-2-oleoyl-GPE (P-18:0/18:1)	Lipid	Plasmalogen	52614	LC/MS Pos Late	100008919	2950	730.575	144371-68-6		24769260			0.9223	0.7596	0.9712	0.9987	1.0161	1.0159	1.0013	0.8023	0.7241	0.7622	0.851	0.9228	0.8894	1.0208	0.9917	0.932	1.0727	1.179	1.3025	1.2674	1.0912	1.2638	1.0304	1.0807	0.9473	1.01427	0.84395	1.17267	0.474564	0.000222772	0.209356	0.0164266	-0.166664	0.053603	0.37602
1788	1-(1-enyl-stearoyl)-2-arachidonoyl-GPE (P-18:0/20:4)*	Lipid	Plasmalogen	52475	LC/MS Pos Late	100008999	2511	752.559		9547058	7826008		HMDB05779	0.881	0.8409	0.8696	0.9225	0.9101	0.9153	0.8447	0.8294	0.8038	0.8933	1.0335	0.9233	0.8758	1.0284	0.8809	0.9375	1.0084	0.9157	1.1123	1.1354	0.9916	1.0819	1.0586	1.1418	0.8899	0.941117	0.888	1.08693	0.291632	0.000342731	0.207818	0.000953213	-0.00308355	0.479726	0.210902
1462	N-arachidonoyltaurine	Lipid	Endocannabinoid	54748	LC/MS Neg	100005817	5481	410.237	119959-65-8		24842023			1.2864	1.3201	0.9266	1.0611	0.6691	0.9809	0.9175	0.8803	1.1752	1.1996	1.1717	1.5149	1.2678	0.6092	1.0961	0.781	0.8603	0.5874	0.9537	1.4075	1.3881	0.7007	1.1175	0.4395	1.0407	0.866967	1.1432	1.00117	-0.191396	0.227261	0.207634	0.249843	0.135524	0.234576	0.0721102
1821	1-arachidonylglycerol (20:4)	Lipid	Monoacylglycerol	34397	LC/MS Neg	100001433	6450	303.233	35474-99-8	5282281	4445452	C13857	HMDB11572	0.8837	0.9143	0.6091	0.6724	1.3735	0.5472	0.7331	1.2712	0.8036	0.997	0.8169	1.5131	1.8411	1.4549	0.7821	0.8823	0.7217	0.5815	1.003	2.0998	1.5521	0.5761	0.8861	1.1108	0.833367	1.04393	1.02248	1.20465	0.236537	0.245363	0.206584	0.301425	0.295054	0.154748	-0.0884696
1255	malonate	Lipid	Fatty Acid Synthesis	15872	LC/MS Polar	818	3447	103.004	141-82-2;26522-22-85-0	867	844	C00383	HMDB00691	1.1188	1.0395	0.8222	0.876	0.9151	1.1536	0.8848	1.0876	1.1375	1.0029	0.9509	1.1238	1.0439	0.9284	0.8871	1.1994	0.983	0.8768	1.097	1.2468	1.098	1.3656	0.9971	1.0106	0.987533	0.986433	1.03125	1.13585	0.139378	0.087954	0.203479	0.0401533	0.0624928	0.271282	0.140986
44	N-acetylglutamine	Amino Acid	Glutamate Metabolism	33943	LC/MS Pos Early	100001253	845	189.087	2490-97-3	182230	158492	C02716	HMDB06029	1.3471	0.6361	0.9952	0.7965	0.7649	1.0164	1.13	1.1012	0.9596	0.9586	1.0704	0.825	1.0048	0.7303	0.9845	1.0582	1.245	0.9179	1.1422	0.9125	0.956	1.3075	1.4026	1.1183	0.926033	0.990117	1.00747	1.13985	0.178112	0.0883584	0.203174	0.0906148	0.121596	0.243736	0.0815775
34	N-acetylaspartate (NAA)	Amino Acid	Alanine and Aspartate Metabolism	22185	LC/MS Polar	100000787	3143	174.041	997-55-7;997-55-7	65065	58576	C01042	HMDB00812	0.9942	0.9441	1.0368	1.3148	1.1015	0.7376	0.7796	0.9454	0.6945	1.1194	1.6414	1.6207	0.7115	0.7873	0.7866	0.775	0.633	0.7637	0.6305	0.5486	0.8863	0.6294	1.4224	1.0058	1.0215	0.74285	1.1335	0.853833	-0.408758	0.111483	0.200884	0.21761	0.150095	0.279398	0.0507884
1544	1-palmitoyl-2-linoleoyl-GPE (16:0/18:2)	Lipid	Phospholipid Metabolism	42449	LC/MS Pos Late	100001870	2275	716.522		9546747	7825697		HMDB05322	1.0386	0.8473	1.2472	1.119	1.1062	0.9711	0.8448	0.6296	0.5845	0.6705	0.9818	0.9452	1.043	1.3479	1.1991	1.0182	1.0937	1.3728	1.4523	1.663	1.2986	1.1876	1.2878	1.2398	1.0549	1.17912	0.776067	1.35485	0.803881	8.59435e-05	0.200427	0.0472178	-0.442854	0.00540382	0.64328
2937	pyridoxal	Cofactors and Vitamins	Vitamin B6 Metabolism	1651	LC/MS Neg	491	1534.9	166.051	65-22-5	1050	1021	C00250	HMDB01545	2.0802	2.2622	1.258	0.5846	1.0736	1.377	1.7127	0.6424	0.7029	0.9274	0.8701	0.9485	1.5438	0.7411	0.4774	0.9465	1.0207	0.6294	1.1185	1.3883	0.9061	0.401	1.1316	1.2063	1.43927	0.89315	0.967333	1.0253	0.0839611	0.394381	0.199072	0.269626	-0.573249	0.0744367	0.772321
1702	1-lignoceroyl-GPC (24:0)	Lipid	Lysolipid	49617	LC/MS Pos Late	100002873	1907	608.465	325171-59-3					0.92	0.8812	1.0227	0.9305	0.8164	1.1933	0.7982	1.0819	0.5194	1.1296	1.1918	0.5194	0.8288	1.0569	0.5503	0.8398	1.0398	0.6385	1.0124	1	1.0606	0.7868	0.9863	0.8317	0.960683	0.825683	0.873383	0.9463	0.115683	0.297191	0.196709	0.116532	-0.137446	0.267603	0.334155
1773	1-(1-enyl-palmitoyl)-2-oleoyl-GPE (P-16:0/18:1)*	Lipid	Plasmalogen	52477	LC/MS Pos Late	100009005	2600	702.543			24769228			0.8956	0.8715	1.0171	0.9438	0.9829	1.019	1.0617	0.8448	0.7614	0.8234	0.9239	1.0178	0.8204	0.8767	0.8928	0.8737	0.9626	0.9641	0.949	1.044	0.8663	1.0818	1.1189	1.0978	0.954983	0.898383	0.9055	1.0263	0.180666	0.0410302	0.192049	0.0100095	-0.0767609	0.191065	0.26881
1541	1-stearoyl-2-oleoyl-GPE (18:0/18:1)	Lipid	Phospholipid Metabolism	42448	LC/MS Pos Late	100001856	2858	746.569						1.0592	1.0323	1.0896	0.8758	0.9696	0.8992	0.9972	0.9499	0.7442	0.9211	0.9143	1.413	0.7597	0.8424	0.9219	1.0042	0.9048	0.7284	0.885	0.9724	1.079	1.0028	0.8869	1.0562	0.987617	0.860233	0.98995	0.980383	-0.0140097	0.4619	0.188618	0.0255224	0.00340448	0.490761	0.185213
1594	1-palmitoyl-2-oleoyl-GPS (16:0/18:1)	Lipid	Phospholipid Metabolism	19261	LC/MS Pos Late	1531	2660	762.528	40290-44-6	5283499	4446618	C13880		0.909	1.0082	1.3115	0.5671	1.0801	0.7931	0.938	0.7779	0.83	0.9918	0.6534	1.4448	0.8555	0.7854	0.8638	0.9167	1.0788	0.6495	0.861	1.0571	0.8053	1.0867	0.986	1.0702	0.944833	0.858283	0.939317	0.977717	0.0578048	0.379923	0.187962	0.0724428	-0.00844826	0.485968	0.196411
1512	1-palmitoyl-2-linoleoyl-GPC (16:0/18:2)	Lipid	Phospholipid Metabolism	42446	LC/MS Pos Late	1537	2160	758.569	40811-94-7	5287971	4450224			1.1326	0.9598	1.1948	1.1453	1.0612	1.001	0.9126	0.8121	0.6375	0.7492	1.1084	0.9977	0.9887	1.1555	1.1015	0.999	1.0537	1.083	1.2457	1.3631	1.2342	1.0792	1.1998	1.1454	1.08245	1.06357	0.869583	1.21123	0.478081	0.000841323	0.187566	0.00535453	-0.315904	0.0113937	0.503471
1877	sphingomyelin (d18:2/16:0, d18:1/16:1)*	Lipid	Sphingolipid Metabolism	42459	LC/MS Pos Late	100004329	2002	701.559						0.9132	0.8323	0.8908	0.8865	0.862	0.7146	0.7749	0.9466	0.6468	1.0742	1.1897	1.1694	1.0362	0.9638	0.8467	1.011	0.989	0.7465	0.8657	1.255	0.9782	0.9733	1.1836	1.1109	0.8499	0.9322	0.966933	1.06112	0.134095	0.201755	0.186872	0.0592103	0.186123	0.121824	0.000748545
1531	1-palmitoyl-2-linoleoyl-GPI (16:0/18:2)	Lipid	Phospholipid Metabolism	52450	LC/MS Polar	1528	910	833.518			21403024			1.1895	0.9653	1.1262	1.1471	1.042	0.9968	0.8078	0.9398	0.8859	0.895	0.8967	0.8958	1.205	1.2644	1.1281	1.1214	1.2008	1.1513	1.3809	1.4499	1.8252	1.0032	1.1844	1.1939	1.07782	1.1785	0.886833	1.33958	0.595049	0.00163769	0.184833	0.102445	-0.281377	0.000417231	0.466209
2692	hypoxanthine	Nucleotide	Purine Metabolism, (Hypo)Xanthine/Inosine containing	3127	LC/MS Neg	171	1291.2	135.031	68-94-0	790	768	C00262	HMDB00157	1.1072	1.2649	0.8281	0.9046	0.7847	1.0305	1.047	1.1198	0.9946	1.1072	1.1642	1.4219	1.0827	0.6768	0.6167	0.746	0.7584	0.6167	1.4204	0.8203	0.6884	0.5993	0.671	0.9079	0.986667	0.74955	1.14245	0.851217	-0.424533	0.0296081	0.183502	0.244731	0.211496	0.0682784	-0.0279947
1893	lactosyl-N-palmitoyl-sphingosine	Lipid	Sphingolipid Metabolism	53010	LC/MS Pos Late	100009030	2527	862.625	4201-62-1					1.0764	1.1104	1.1186	1.1329	1.1176	0.8574	0.8541	0.7287	0.6812	0.9942	1.4795	1.0058	0.7178	0.5847	0.596	0.6145	0.5552	0.438	0.3934	0.5621	0.6395	0.5626	1.0558	0.7646	1.06888	0.584367	0.95725	0.663	-0.529887	0.0389832	0.182135	0.224671	-0.159137	0.196947	0.341272
2909	heme	Cofactors and Vitamins	Hemoglobin and Porphyrin Metabolism	41754	LC/MS Pos Late	100001386	1124	616.176	14875-96-8	26945		C00032	HMDB03178	0.9128	1.003	0.9646	1.0897	1.0472	1.5302	1.106	0.9891	0.9318	0.4892	0.5359	0.783	1.0788	0.9783	0.9969	0.9336	1.1903	1.1973	0.6414	1.685	1.1491	1.4916	1.0875	1.1767	1.09125	1.06253	0.805833	1.20522	0.580739	0.0248652	0.181784	0.187872	-0.437428	0.0319614	0.619213
2910	bilirubin (Z,Z)	Cofactors and Vitamins	Hemoglobin and Porphyrin Metabolism	43807	LC/MS Pos Late	1090	1840	585.271	635-65-4	5280352	4444055	C00486	HMDB00054	0.5577	0.624	1.0637	0.9582	1.1374	0.743	0.8693	1.5446	0.5124	0.5124	0.9813	1.1348	0.5124	0.5124	0.7355	0.5124	0.5124	0.5124	0.5124	0.5941	1.0187	0.5124	0.5853	0.5124	0.847333	0.549583	0.9258	0.62255	-0.572511	0.0613186	0.179851	0.215412	0.127771	0.342767	0.0520805
424	5-oxoproline	Amino Acid	Glutathione Metabolism	1494	LC/MS Polar	1021	2179	128.035	98-79-3	7405	7127	C01879	HMDB00267	0.7296	0.8986	1.0124	1.074	1.0844	1.1095	0.9904	0.9004	0.535	0.7051	0.7847	1.2544	1.5326	1.7302	1.5788	1.1848	0.7312	0.6974	1.0269	1.1788	1.9269	1.7434	1.5217	1.0452	0.98475	1.2425	0.861667	1.40715	0.707574	0.00740701	0.17953	0.253723	-0.192628	0.160318	0.372158
32	asparagine	Amino Acid	Alanine and Aspartate Metabolism	512	LC/MS Pos Early	917	1225	133.061	70-47-3	6267	6031	C00152	HMDB00168	1.1909	0.9975	1.0025	0.9243	1.0106	0.9199	0.8115	0.8861	0.7054	0.956	1.1331	1.1658	0.9653	0.839	0.9545	0.7663	0.974	0.8187	0.9449	1.029	1.1468	0.9067	1.0652	0.9268	1.00762	0.8863	0.942983	1.00323	0.089353	0.242239	0.17879	0.0254831	-0.0956427	0.229511	0.274433
1774	1-(1-enyl-palmitoyl)-2-linoleoyl-GPE (P-16:0/18:2)*	Lipid	Plasmalogen	52677	LC/MS Pos Late	100009069	2351	700.528			24769229			0.9155	0.7994	1.0167	1.0222	0.9934	1.0543	0.9497	0.8554	0.8228	0.7652	1.1027	1.0603	0.8565	1.0743	0.9518	0.8835	1.0375	1.0019	1.0373	1.1407	0.9978	1.0413	1.1805	1.166	0.966917	0.967583	0.926017	1.09393	0.240415	0.012376	0.177067	0.0117564	-0.0623534	0.278466	0.23942
2687	AICA ribonucleotide	Nucleotide	Purine Metabolism, (Hypo)Xanthine/Inosine containing	38325	LC/MS Pos Early	216	797	339.07	3031-94-5	65110	195	C04677	HMDB01517	2.5881	1.1105	1.5445	3.0565	1.8967	2.4288	2.4374	1.1412	0.9969	1.3359	0.6246	1.1976	0.9376	0.8667	0.6246	0.9588	0.9186	1	0.6543	0.7371	0.9378	1.0806	0.9473	1.6051	2.10418	0.884383	1.28893	0.9937	-0.375295	0.162743	0.168139	0.238762	-0.707083	0.030395	0.875221
9	serine	Amino Acid	Glycine, Serine and Threonine Metabolism	1648	LC/MS Pos Early	503	1239	106.05	56-45-1	5951	5736	C00065	HMDB00187	1.1113	1.0682	0.8738	0.8713	0.9925	0.847	0.8114	0.8676	0.6013	1.1184	1.3601	1.2116	0.8185	0.8091	0.8278	0.7477	1.0393	0.7429	0.864	0.7965	1.0075	0.8187	1.1429	0.9655	0.960683	0.830883	0.995067	0.932517	-0.0936637	0.31712	0.166484	0.0878155	0.0507322	0.393919	0.115751
435	gamma-glutamylglutamine	Peptide	Gamma-glutamyl Amino Acid	2730	LC/MS Pos Early	1140	1430	276.119	10148-81-9	150914	133013	C05283	HMDB11738	0.623	0.623	0.6667	0.623	0.623	0.623	0.623	0.623	0.623	0.623	0.623	0.623	0.636	0.623	0.623	0.623	0.6831	0.623	0.623	0.778	0.7267	0.623	0.9029	0.623	0.630283	0.635183	0.623	0.712767	0.194198	0.041091	0.166257	0.0666947	-0.0167684	0.170447	0.183025
1443	12-HETE	Lipid	Eicosanoid	37536	LC/MS Neg	100002167	5326	319.228	71030-37-0;73837-14-6	5312983	21509475		HMDB06111	1.7782	2.0759	0.6883	0.8056	1.053	1.1143	0.7459	0.6181	0.8086	0.88	0.7265	1.0035	0.9965	0.4536	0.5661	1.7106	0.5085	0.529	1.2957	1.532	0.6202	0.6673	0.5997	0.5954	1.25255	0.79405	0.7971	0.88505	0.150998	0.316728	0.156529	0.368122	-0.652036	0.039243	0.808565
1324	2-hydroxydecanoate	Lipid	Fatty Acid, Monohydroxy	42489	LC/MS Neg	100004089	4840	187.134	5393-81-7	21488	20195			1.1825	1.0432	1.2972	1.1904	1.0691	1.0146	1.0761	0.7686	0.6038	0.8763	0.7574	0.9657	1.1964	0.8834	0.9409	1.3688	0.6509	0.4858	1.4705	1.5887	1.1093	0.6041	0.6338	0.7501	1.13283	0.921033	0.841317	1.02608	0.286427	0.175452	0.155823	0.322623	-0.429215	0.00252511	0.585037
1601	1-stearoyl-2-linoleoyl-GPS (18:0/18:2)	Lipid	Phospholipid Metabolism	53009	LC/MS Pos Late	100000642	2689	788.544		9547091	7826041			0.9825	0.7164	0.8887	0.9607	0.9954	0.9099	1.05	0.9746	0.9831	0.6213	0.9963	1.3509	0.9522	1.1202	0.9797	1.0964	1.0629	0.9535	1.1468	1.3178	1.1494	1.1738	1.0037	1.0697	0.908933	1.02748	0.996033	1.14353	0.199232	0.0937995	0.154383	0.0267374	0.13202	0.210405	0.0223639
1520	1-stearoyl-2-linoleoyl-GPC (18:0/18:2)*	Lipid	Phospholipid Metabolism	52452	LC/MS Pos Late	100008980	2380	786.601						1.2126	0.9793	1.202	1.2059	1.184	1.1508	0.9037	0.8625	0.6731	0.7813	1.2941	1.0506	0.9779	1.2141	1.0041	0.9959	1.087	1.0661	1.266	1.4083	1.2435	0.9905	1.0507	1.0939	1.15577	1.05752	0.92755	1.17548	0.341757	0.0240432	0.152574	0.0697074	-0.317353	0.0199393	0.469927
1876	sphingomyelin (d18:1/24:1, d18:2/24:0)*	Lipid	Sphingolipid Metabolism	47153	LC/MS Pos Late	100005986	3033	813.684	94359-13-4		24846874			0.8978	0.8483	0.9574	0.8898	0.9201	0.816	0.9076	1.0176	0.6808	1.0767	1.0568	1.1787	0.9553	0.9181	0.915	0.99	1.01	0.6732	0.8225	1.141	0.8784	0.9178	1.1595	1.1444	0.888233	0.910267	0.986367	1.0106	0.0350161	0.401639	0.150851	0.119814	0.151185	0.106557	-0.000334404
203	N-formylphenylalanine	Amino Acid	Phenylalanine and Tyrosine Metabolism	48433	LC/MS Neg	100006056	2400	192.067	13200-85-6	759256	663938			1.802	1.2527	1.1761	0.5874	0.7351	0.5874	0.8767	0.8306	0.8112	1.2688	1.2031	1.1519	1.0691	0.6258	0.7664	0.9223	0.882	0.6589	1.27	1.2121	0.7525	0.5874	0.7171	0.9198	1.02345	0.82075	1.02372	0.909817	-0.170169	0.219623	0.148633	0.258974	0.000375855	0.499512	0.148257
1332	3-hydroxydecanoate	Lipid	Fatty Acid, Monohydroxy	22053	LC/MS Neg	100000997	4634.7	187.134	5561-87-5	26612	24790		HMDB02203	0.9455	1.046	0.9345	1.1678	0.8489	0.9902	0.9887	0.8032	0.4817	1.1717	0.5775	0.4969	1.0976	0.6259	0.9928	1.0178	0.5692	0.7438	1.0072	1.4357	1.0547	0.8558	0.6336	0.607	0.988817	0.841183	0.753283	0.932333	0.307653	0.159993	0.148426	0.285275	-0.39251	0.0436153	0.540936
1718	1-arachidonoyl-GPE (20:4n6)*	Lipid	Lysolipid	35186	LC/MS Pos Late	100001571	1450	502.293		42607465	21403171		HMDB11517	1.1712	1.2872	0.9268	1.163	1.0043	1.0418	0.8529	0.9499	0.5186	0.8024	1.4939	1.2195	0.9957	0.7412	0.6735	0.5036	0.6637	0.6587	1.3724	1.1016	0.7329	0.3948	0.5424	0.5438	1.09905	0.706067	0.972867	0.781317	-0.316335	0.189557	0.146103	0.332036	-0.175943	0.208982	0.322046
1896	3-hydroxy-3-methylglutarate	Lipid	Mevalonate Metabolism	531	LC/MS Polar	112	2700	161.046	503-49-1	1662	4573695	C03761	HMDB00355	0.9353	0.7106	0.7932	0.9714	0.7213	0.719	0.7332	1.1189	0.8881	1.1231	0.8137	1.2287	1.0087	0.9768	1.0623	0.9572	0.8577	0.8373	1.1215	0.9248	0.9984	0.8833	1.3748	1.0016	0.808467	0.95	0.984283	1.05073	0.094251	0.278168	0.145397	0.121163	0.283885	0.0458679	-0.138488
16	allo-threonine	Amino Acid	Glycine, Serine and Threonine Metabolism	15142	LC/MS Polar	100000272	2511.1	118.051	28954-12-3	99289	89699	C05519	HMDB04041	1.009	1.1833	0.991	1.0402	0.7731	0.5314	0.4592	0.4361	0.5943	0.6823	0.7972	1.1395	1.4907	0.9819	1.0261	0.6735	0.8282	0.2346	0.7137	1.2559	0.9217	1.1976	0.9097	0.7812	0.921333	0.8725	0.684767	0.9633	0.492373	0.036594	0.14283	0.323277	-0.428111	0.0640023	0.570941
134	3-(4-hydroxyphenyl)lactate	Amino Acid	Phenylalanine and Tyrosine Metabolism	32197	LC/MS Polar	240	1390.6	181.051	6482-98-0	9378	9010	C03672	HMDB00755	1.3819	0.8565	0.9497	0.9723	1.1659	0.8283	0.6521	0.7783	0.5275	0.5651	0.7169	0.8782	1.0534	1.0773	0.9248	0.9617	0.8933	0.7871	1.191	1.3029	1.4125	0.7387	1.0277	0.5999	1.02577	0.9496	0.68635	1.04545	0.607108	0.0148304	0.138732	0.251794	-0.579686	0.00375378	0.718418
2816	5-methyl-2'-deoxycytidine	Nucleotide	Pyrimidine Metabolism, Cytidine containing	38159	LC/MS Neg	100002300	1781	240.099	838-07-3	440055	389065	C03592	HMDB02224	1.1795	0.8935	0.6084	0.5124	0.5124	0.5124	0.5124	0.5124	0.5124	0.5124	0.8481	1	0.5124	0.665	0.7407	0.5124	0.5124	0.5124	0.9559	0.5124	0.5124	0.5399	0.7667	0.5124	0.7031	0.575883	0.649617	0.633283	-0.0367375	0.445955	0.137075	0.261523	-0.114141	0.35868	0.251216
1537	1-palmitoyl-2-oleoyl-GPE (16:0/18:1)	Lipid	Phospholipid Metabolism	19263	LC/MS Pos Late	1526	2509	718.538	26662-94-2	5283496	4446615		HMDB05320	1.0577	0.9589	1.1845	0.9386	1.0909	0.9401	1.0292	0.9829	0.8054	0.9715	1.0957	1.186	0.7797	0.9141	0.9732	0.7951	0.9027	0.8127	0.8745	1.0607	0.9582	0.8084	1.0171	0.97	1.02845	0.862917	1.01178	0.94815	-0.0937132	0.174385	0.135894	0.0577544	-0.0235713	0.403554	0.159465
1589	1-linoleoyl-2-arachidonoyl-GPE (18:2/20:4)*	Lipid	Phospholipid Metabolism	53189	LC/MS Pos Late	100009222	2030	764.522			24768565			1.1242	1.0291	1.0382	1.1502	1.0845	1.0615	0.7051	0.8045	0.4536	0.4753	1.3033	1.0334	0.6797	1.0599	0.8922	0.7207	0.8603	0.9709	1.1813	1.0802	1.2712	0.5624	0.6922	0.9009	1.08128	0.86395	0.795867	0.948033	0.252411	0.204439	0.13399	0.264324	-0.442146	0.0309929	0.576136
2869	threonate	Cofactors and Vitamins	Ascorbate and Aldarate Metabolism	27738	LC/MS Polar	100001022	2384	135.03	70753-61-6	151152	133224	C01620	HMDB00943	0.7097	0.7701	0.8524	0.7985	0.8429	0.6233	0.7597	0.9466	0.5445	1.0347	1.0006	1.7242	1.0482	0.9994	1.0412	0.8324	0.9351	0.7481	0.5317	1.249	1.4265	0.9375	1.2627	0.7384	0.76615	0.934067	1.00172	1.0243	0.0321638	0.459328	0.133041	0.280388	0.386776	0.0937546	-0.253735
368	argininosuccinate	Amino Acid	Urea cycle; Arginine and Proline Metabolism	15497	LC/MS Neg	232	638.1	289.115	156637-58-0	16950;828	805	C03406	HMDB00052	1.4027	1.2598	1.3738	0.8133	0.9661	1.0421	1.0187	0.5189	0.5955	0.9359	1.0028	0.9135	1.0942	0.6312	0.7144	0.7788	0.8279	0.5647	1.808	0.9972	0.8976	0.38	0.3884	0.5849	1.14297	0.768533	0.830883	0.842683	0.0203447	0.480612	0.132883	0.378063	-0.460066	0.0196203	0.592948
352	hypotaurine	Amino Acid	Methionine, Cysteine, SAM and Taurine Metabolism	590	LC/MS Pos Early	358	724	110.027	300-84-5	107812	96959	C00519	HMDB00965	0.8997	1.2546	0.9655	1.1889	1.1343	0.9534	1.0349	1.5647	0.9727	0.8204	0.8878	0.9066	1.2797	1.0025	0.9396	0.8652	0.8504	0.9982	0.7774	0.9823	1.2902	0.9254	1.3778	1.1433	1.06607	0.989267	1.03118	1.08273	0.0703771	0.36476	0.130247	0.21388	-0.0479968	0.393557	0.178243
1241	2-aminoheptanoate	Lipid	Fatty Acid, Amino	43761	LC/MS Pos Early	100004542	3160	146.118	1115-90-8	227939	198338			1.2627	0.9491	1.221	1.0247	0.96	1.3309	0.7829	0.9128	1.0064	0.8893	1.0506	1.065	1.1965	1.0895	0.9942	1.0058	1.1229	0.5621	0.6612	0.4132	0.7491	1.0104	1.685	2.0084	1.12473	0.995167	0.951167	1.08788	0.193754	0.304948	0.128514	0.37001	-0.241813	0.0292726	0.370327
2934	pyridoxamine	Cofactors and Vitamins	Vitamin B6 Metabolism	2150	LC/MS Pos Early	568	2975	169.097	58052-48-5	1052	1023	C00534	HMDB01431	0.8472	1.6772	1.0037	1.0171	0.9636	0.9963	0.8813	0.9203	0.7136	0.6166	1.6461	1.1836	1.0045	1.0193	0.6882	0.4992	0.5882	0.5431	1.0308	0.7892	1.1394	0.65	0.6764	0.4612	1.08418	0.72375	0.993583	0.791167	-0.328659	0.149136	0.12849	0.320461	-0.125896	0.326128	0.254386
1287	3-hydroxybutyrylcarnitine (2)	Lipid	Fatty Acid Metabolism(Acyl Carnitine)	52984	LC/MS Pos Early	100009271	2340	248.149						1.3815	0.7602	1.0311	1.0337	1.1248	1.3831	0.9768	0.8448	0.463	0.6565	0.6093	0.7572	1.2517	1.3934	1.5296	2.1065	0.8858	0.9925	1.2964	2.1856	2.3084	1.1916	0.9265	1	1.11907	1.35992	0.717933	1.48475	1.0483	0.00704987	0.126702	0.345625	-0.640374	0.0041176	0.767076
384	trans-4-hydroxyproline	Amino Acid	Urea cycle; Arginine and Proline Metabolism	32306	LC/MS Pos Early	1001	1064	132.066	51-35-4	5810	5605	C01157	HMDB00725	1.0932	1.0586	1.0037	1.0535	0.9359	0.8949	0.8686	1.1921	0.7976	1.3631	0.9787	0.9182	0.6665	0.9339	1.021	0.7199	0.9815	0.774	0.8002	0.8314	0.9963	0.9748	1.0232	0.9181	1.00663	0.849467	1.01972	0.924	-0.142204	0.169826	0.121336	0.159494	0.0186301	0.445686	0.102705
1547	1-stearoyl-2-linoleoyl-GPE (18:0/18:2)*	Lipid	Phospholipid Metabolism	52446	LC/MS Pos Late	100008976	2522	744.554		9546749	7825699			1.0359	0.8848	1.0872	1.0604	1.0908	1.0098	0.7775	0.7315	0.5987	0.6195	1.0021	0.9837	0.9186	1.1988	1.0615	0.9979	1.0672	1.2251	1.2767	1.3254	1.1615	1.1146	1.0265	1.1282	1.02815	1.07818	0.7855	1.17215	0.577474	0.000495471	0.120555	0.0915221	-0.388368	0.00540287	0.508922
1509	1,2-dipalmitoyl-GPC (16:0/16:0)	Lipid	Phospholipid Metabolism	19130	LC/MS Pos Late	100000657	2365	734.569	63-89-8	452110	398235		HMDB00564	0.9951	0.904	1.0211	0.9572	1.0135	0.9192	1.0914	0.957	0.8799	1.0942	1.1801	1.0768	0.8916	0.753	0.8315	0.8509	0.9235	0.777	0.8029	0.9116	0.7722	0.8671	1.1034	1.0049	0.96835	0.837917	1.04657	0.91035	-0.201171	0.0359794	0.119615	0.119134	0.112064	0.0695316	0.00755083
345	S-methylcysteine	Amino Acid	Methionine, Cysteine, SAM and Taurine Metabolism	39592	LC/MS Pos Early	100002749	1955	119.016	1187-84-4	24417	22826		HMDB02108	1.3815	0.871	0.8992	0.9378	1.075	1.0796	1.021	0.9464	0.7448	1.0943	0.979	0.6655	0.9754	0.9576	0.927	0.7297	0.8612	0.9636	0.7197	0.7074	1.2613	1.1873	0.9708	1.0248	1.04068	0.902417	0.9085	0.97855	0.107159	0.280163	0.116852	0.235741	-0.195973	0.113956	0.312825
325	methionine	Amino Acid	Methionine, Cysteine, SAM and Taurine Metabolism	1302	LC/MS Pos Early	415	2526	150.058	63-68-3	6137	5907	C00073	HMDB00696	1.267	1.0044	0.9798	0.8347	1.2541	0.8157	0.8892	0.8482	0.5612	0.887	1.0593	1.1262	0.9956	0.9709	1.0197	0.8104	0.8847	0.8639	0.9763	1.2674	1.2939	0.7827	0.8644	0.8274	1.02595	0.9242	0.895183	1.00202	0.162651	0.201242	0.11663	0.222893	-0.196705	0.138391	0.313335
18	homoserine	Amino Acid	Glycine, Serine and Threonine Metabolism	18351	LC/MS Polar	100000458	2875.8	118.051	672-15-1	12647	12126	C00263	HMDB00719	0.9133	0.6199	1.0061	0.5986	0.6397	0.9428	0.6952	1.0242	0.3521	0.6629	1.1221	0.7063	0.8603	1.3917	1.1622	1.2892	0.7985	0.5778	0.9115	0.9939	1.3558	1.023	1.3525	0.9338	0.786733	1.01328	0.760467	1.09508	0.526084	0.0193185	0.112003	0.303273	-0.0489897	0.425509	0.160993
312	3-hydroxyisobutyrate	Amino Acid	Leucine, Isoleucine and Valine Metabolism	1549	LC/MS Polar	111	1619.1	103.04	2068-83-9	87	10140307	C06001	HMDB00336	0.9412	0.5886	0.6343	0.8511	0.6259	0.7405	0.6244	0.5592	0.5382	0.3949	0.8095	0.5931	1.2927	0.8847	1.1355	1.6811	0.9354	0.8682	1.0588	1.7212	1.4686	1.0951	1.304	0.6766	0.730267	1.13293	0.58655	1.22072	1.0574	0.00122634	0.107665	0.331976	-0.316169	0.0506827	0.423835
277	beta-hydroxyisovaleroylcarnitine	Amino Acid	Leucine, Isoleucine and Valine Metabolism	35433	LC/MS Pos Early	100001594	2584	262.165	99159-87-2		21403176			0.9448	0.9501	1.0726	0.848	0.9335	1.1334	0.9463	0.9505	0.741	0.8092	1.1353	1.0495	1.506	1.326	1.5237	1.3094	1.3907	1.2849	1.6705	1.4791	1.8553	1.0857	1.291	1.6019	0.9804	1.39012	0.938633	1.49725	0.673682	0.000690686	0.107109	0.197102	-0.0628088	0.290472	0.169918
2083	beta-muricholate	Lipid	Primary Bile Acid Metabolism	31885	LC/MS Neg	100001066	4794	407.28	2393-59-1	5283853	2340919	C17726	HMDB00415	0.5549	0.4705	0.9436	1.6728	0.1093	0.8417	3.5785	1	0.1649	0.1093	0.3753	0.3192	0.5527	1.0659	2.0212	1.8582	1.7933	0.3094	1.7388	1.5575	1.3798	1.4202	0.2431	1.8366	0.765467	1.26678	0.924533	1.36267	0.559635	0.239208	0.105263	0.402863	0.272386	0.396176	-0.167123
1784	1-(1-enyl-palmitoyl)-2-arachidonoyl-GPC (P-16:0/20:4)*	Lipid	Plasmalogen	52689	LC/MS Pos Late	100009014	2154	766.575			24767495			1.0565	0.976	1.024	1.2133	0.9503	1.1043	1.2839	1.1751	1.1656	1.3846	1.5057	1.2744	0.9267	0.9638	0.8537	0.8446	0.9453	0.8132	0.9191	0.842	0.9361	0.779	1.1865	1.0857	1.05407	0.891217	1.29822	0.958067	-0.438333	0.000965758	0.10435	0.171355	0.300565	0.00200906	-0.196215
123	tyrosine	Amino Acid	Phenylalanine and Tyrosine Metabolism	1299	LC/MS Pos Early	815	2430	182.081	60-18-4	6057	5833	C00082	HMDB00158	1.1018	1.0324	0.9608	0.8716	1.0091	0.8087	0.736	1.0339	0.6082	0.7604	0.9909	1.1262	0.9591	1.0368	0.897	0.9387	0.8786	0.7085	0.8851	1.09	1.2979	0.8737	0.8924	0.7811	0.964067	0.903117	0.875933	0.970033	0.147213	0.212929	0.103122	0.236198	-0.138312	0.18471	0.241434
2797	N-acetyl-beta-alanine	Nucleotide	Pyrimidine Metabolism, Uracil containing	37432	LC/MS Polar	100002102	1762.4	130.051	3025-95-4	76406	68881	C01073		0.53	0.53	0.53	0.53	0.6863	0.53	0.53	0.9313	0.8379	0.9251	1.1537	0.8879	0.53	1.2334	0.53	0.8671	0.79	0.7535	0.53	0.6882	0.53	0.8102	1.4873	1	0.55605	0.784	0.87765	0.84095	-0.0616257	0.416596	0.101166	0.380727	0.658431	0.0019882	-0.557265
1885	sphingomyelin (d18:2/23:0, d18:1/23:1, d17:1/24:1)*	Lipid	Sphingolipid Metabolism	52435	LC/MS Pos Late	100008956	2845	799.669						1.0016	0.8876	1.0613	1.0289	0.9984	0.9528	1.0087	0.9598	0.6001	1.2573	1.0407	1.2923	1.5074	0.991	0.9961	1.2149	1.1023	0.7731	0.9507	1.2987	1.0164	1.1042	1.341	1.3286	0.988433	1.09747	1.02648	1.17327	0.192821	0.131053	0.0963538	0.276116	0.0544946	0.362028	0.0418592
434	gamma-glutamylglutamate	Peptide	Gamma-glutamyl Amino Acid	36738	LC/MS Pos Early	331	1775	277.103	1116-22-9	92865	83831	C05282	HMDB11737	0.8279	0.9863	0.9701	1.0143	1.0101	0.9721	0.915	0.7382	0.4359	0.839	1.06	1.0542	0.9951	1.0049	0.8148	0.9512	0.9798	0.6969	0.9024	1.0054	0.9349	0.7599	1.1045	1.0984	0.963467	0.907117	0.840383	0.967583	0.203338	0.136052	0.0930978	0.215564	-0.197187	0.122295	0.290285
877	ribitol	Carbohydrate	Pentose Metabolism	15772	LC/MS Polar	100000406	1789.6	151.061	488-81-3	6912	10254628	C00474	HMDB00508	0.8496	0.9003	0.8048	1.3662	0.8597	0.8092	0.7576	0.7201	0.7865	1.2008	0.9273	1.4947	0.8957	1.1488	0.8894	1.1461	1.0402	0.8474	1.6321	0.9592	0.714	0.5024	1.578	0.9598	0.931633	0.9946	0.981167	1.05758	0.108201	0.370522	0.088583	0.376521	0.074736	0.37652	0.013847
3213	equol glucuronide	Xenobiotics	Food Component/Plant	41948	LC/MS Neg	100003895	3215	417.119						0.1681	0.1681	0.1681	0.1681	0.1681	0.1681	0.1822	0.7293	0.1681	0.1681	0.1681	0.2232	1.8212	1.8221	0.9073	0.5911	0.562	1.2605	1.0966	1.7842	1.652	0.6504	1.1278	1.0927	0.1681	1.1607	0.273167	1.23395	2.17543	0.000279879	0.0882888	0.402396	0.700462	0.139142	-0.612173
451	anserine	Peptide	Dipeptide Derivative	15747	LC/MS Neg	100000044	1124.8	239.115	10030-52-1	112072	100482	C01262	HMDB00194	1.0707	1.3018	1.3981	1.0806	0.6573	1.2241	0.6609	1.0564	0.4347	1.1482	1.3811	1.2808	1.3369	0.507	0.6338	0.9436	0.6206	0.6571	0.8982	0.5102	0.5918	1.1218	1.0739	0.7836	1.1221	0.783167	0.993683	0.829917	-0.25982	0.194717	0.0836471	0.389151	-0.175343	0.251299	0.25899
33	N-acetylasparagine	Amino Acid	Alanine and Aspartate Metabolism	33942	LC/MS Pos Early	100001257	785	175.071	4033-40-3	99715	90090		HMDB06028	1.1622	0.9998	0.7757	0.6617	0.816	0.9313	0.8526	0.9786	0.8387	0.7775	0.8643	1.1642	1.0575	1.3123	0.6936	0.9448	0.868	0.7804	1.282	1.1143	0.9187	1.074	0.605	1.0002	0.891117	0.942767	0.91265	0.999033	0.130471	0.223713	0.0836321	0.336782	0.0344474	0.410159	0.0491847
1888	sphingomyelin (d18:1/17:0, d17:1/18:0, d19:1/16:0)	Lipid	Sphingolipid Metabolism	52615	LC/MS Pos Late	100008920	2312	717.591	121999-64-2					0.983	1.0709	1.02	0.9874	1.0081	0.9226	0.916	0.9919	0.6028	0.9529	1.2623	1.2243	1.1712	1.2895	1.0607	1.3653	1.2504	0.8406	1.0262	1.37	1.2912	1.1168	1.3252	1.2634	0.998667	1.16295	0.9917	1.23213	0.313183	0.0283223	0.0833693	0.240049	-0.0100995	0.472813	0.0934688
61	3-methylhistidine	Amino Acid	Histidine Metabolism	15677	LC/MS Neg	100000042	906.3	168.078	368-16-1	64969	58494	C01152	HMDB00479	2.092	2.0538	1.7108	0.9632	0.2595	2.0973	0.7698	0.5741	0.2595	1.53	0.2595	0.8541	1.1394	1.0421	0.8039	0.2595	0.5824	0.2595	0.7699	1.2647	0.2595	0.6259	1.0463	0.3615	1.52943	0.681133	0.707833	0.7213	0.0271897	0.479058	0.0826622	0.429954	-1.11152	0.0241023	1.19418
2738	N6-succinyladenosine	Nucleotide	Purine Metabolism, Adenine containing	48130	LC/MS Pos Early	100001664	1930	384.115	4542-23-8				HMDB00912	2.1541	1.2876	0.9378	0.928	1.1769	1.4269	1.2583	1.4081	0.6796	1.4831	1.9958	0.8806	0.7665	0.8471	0.8687	0.8478	0.7199	0.7707	2.204	0.7352	0.8875	0.4681	0.3571	0.445	1.31855	0.80345	1.28425	0.849483	-0.596269	0.115655	0.0803774	0.437214	-0.0380262	0.449932	0.118404
1930	4-cholesten-3-one	Lipid	Sterol	38125	LC/MS Pos Late	100002227	2520	385.346	601-57-0	91477	427	C00599	HMDB00921	1.0315	1.2734	0.8688	1.1482	0.5532	0.8158	0.5716	0.6397	1.0464	1.0693	0.8506	1.4274	0.6822	0.6264	0.9125	1.5027	0.9715	0.4794	0.6787	0.5338	0.8791	1.0201	0.9921	1.365	0.948483	0.86245	0.934167	0.911467	-0.0354901	0.449747	0.0797491	0.400741	-0.0219425	0.466591	0.101692
1878	sphingomyelin (d18:1/20:1, d18:2/20:0)*	Lipid	Sphingolipid Metabolism	48491	LC/MS Pos Late	100006292	2383	757.622	222403-67-0					0.9604	0.9194	0.9413	1.0113	0.9958	1.0183	1.0657	1.0038	0.8089	1.2476	1.3339	1.1381	1.2827	0.9448	0.9887	1.0857	1.1301	0.9962	1.0242	1.1172	1.0683	1.2064	1.1676	1.2014	0.974417	1.07137	1.09967	1.13085	0.0403413	0.355471	0.0779553	0.168455	0.174456	0.069052	-0.0965003
902	sedoheptulose	Carbohydrate	Pentose Metabolism	53237	LC/MS Polar	100002619	2255	209.067	3019-74-7	5459879	4573620		HMDB03219	1.207	0.9737	1.3877	0.5417	0.4787	0.6301	0.9055	0.7535	0.5192	1.1857	1.6441	1.0787	0.5373	1.0405	1.0263	0.6561	0.6518	0.3221	0.9115	0.7021	0.6339	0.5426	1.0451	0.6337	0.869817	0.705683	1.01445	0.744817	-0.44574	0.0793841	0.0778644	0.39215	0.221915	0.263842	-0.14405
1050	acetylphosphate	Energy	Oxidative Phosphorylation	15488	LC/MS Polar	1211	4013.9	138.98	94249-01-1	186	181	C00227	HMDB01494	1.1441	0.5384	1.1684	0.3428	0.4963	0.3428	1.5175	0.7926	0.3428	1.2312	1.334	0.6008	0.4585	0.9639	0.3428	0.658	0.4559	0.6156	0.3428	0.469	0.5599	0.3806	1.0407	0.8891	0.672133	0.58245	0.969817	0.613683	-0.660218	0.0694463	0.0753602	0.418164	0.528965	0.125863	-0.453604
2805	cytidine	Nucleotide	Pyrimidine Metabolism, Cytidine containing	514	LC/MS Pos Early	827	2124	244.093	65-46-3	6175	5940	C00475	HMDB00089	0.9405	1.2335	0.985	0.8777	0.8281	0.9701	1.1564	0.7922	0.5428	0.9683	1.2678	0.998	1.002	1.0209	1.0484	0.8894	0.7876	0.6875	1.1265	1.0775	0.9375	0.8331	0.9051	0.8441	0.972483	0.905967	0.95425	0.953967	-0.000428425	0.499058	0.0744809	0.274172	-0.0273062	0.441394	0.101787
276	beta-hydroxyisovalerate	Amino Acid	Leucine, Isoleucine and Valine Metabolism	12129	LC/MS Polar	1442	1149.8	117.056	625-08-1	69362	62571		HMDB00754	0.9699	0.9562	0.8218	1.0321	0.8124	0.7597	0.8959	0.9066	0.6996	0.7058	0.7695	0.9654	1.0611	1.0099	0.8892	1.5953	0.8415	0.6124	1.0513	1.0428	1.0504	0.9901	1.3233	0.8682	0.892017	1.00157	0.8238	1.05435	0.355988	0.0065275	0.0740954	0.364383	-0.114777	0.155868	0.188872
1604	1,2-dipalmitoyl-GPG (16:0/16:0)	Lipid	Phospholipid Metabolism	52625	LC/MS Polar	100000652	735	721.503		11846227	10020701			1.1729	0.5209	1.1396	0.7747	1.0656	0.8413	0.7509	0.436	0.2114	0.2114	1.2276	0.9344	0.2114	0.516	0.2114	0.454	0.5843	0.2114	0.5649	0.2114	0.8899	0.2114	0.2114	0.2114	0.919167	0.36475	0.628617	0.3834	-0.71333	0.129569	0.0719424	0.446944	-0.548146	0.0861916	0.620088
1561	1-palmitoyl-2-stearoyl-GPC (16:0/18:0)	Lipid	Phospholipid Metabolism	52616	LC/MS Pos Late	100008921	2653	762.601	59403-51-9		24766643			1.0211	0.9588	1.1275	0.9657	1.0538	0.9591	1.1081	0.9861	0.7124	0.9804	1.2819	1.2119	0.8914	0.8019	0.8526	0.9362	0.9064	0.7125	0.7859	0.8782	0.7434	0.8617	1.0693	1.0139	1.01433	0.850167	1.0468	0.892067	-0.230762	0.0723503	0.0694058	0.256324	0.045454	0.359004	0.0239518
1524	1-palmitoyl-2-palmitoleoyl-GPC (16:0/16:1)*	Lipid	Phospholipid Metabolism	52470	LC/MS Pos Late	100008984	2160	732.554						0.8183	0.9083	1.1039	0.9588	1.2217	0.7638	0.844	0.8576	0.9755	0.9263	0.9634	1.0457	0.7846	0.9446	1.0839	0.7241	1.121	0.7048	0.8386	1.0492	0.7466	0.8307	1.1223	1.0245	0.962467	0.893833	0.935417	0.935317	-0.000154238	0.499432	0.065449	0.337986	-0.0411274	0.366892	0.106576
27	alanine	Amino Acid	Alanine and Aspartate Metabolism	1126	LC/MS Pos Early	811	1700	90.055	56-41-7	5950	5735	C00041	HMDB00161	1.1313	1.045	0.9262	1.0073	0.9514	0.9927	0.8419	1.1447	0.6214	1.0126	1.0685	1.0585	0.8507	0.9269	1.0108	0.8141	0.8163	0.7337	0.9256	0.9121	0.9763	0.7523	0.9464	0.8526	1.00898	0.85875	0.957933	0.894217	-0.0993008	0.23677	0.0583862	0.253778	-0.0749052	0.279339	0.133291
1581	1-oleoyl-2-linoleoyl-GPE (18:1/18:2)*	Lipid	Phospholipid Metabolism	52687	LC/MS Pos Late	100009078	2270	742.538		9546753	7825703		HMDB05349	0.9176	0.7852	1.1564	1.0399	1.0619	0.944	0.6476	0.4585	0.4394	0.4927	1.011	0.9443	1.0071	1.2592	1.2741	0.9497	1.1186	1.3289	1.2789	1.513	1.1575	0.9929	1.1211	1.1583	0.984167	1.15627	0.665583	1.20362	0.854685	0.000828507	0.0579018	0.31653	-0.564283	0.0104239	0.622185
1692	1-arachidonoyl-GPC (20:4n6)*	Lipid	Lysolipid	33228	LC/MS Pos Late	100001551	1460	544.34			21403155	C05208	HMDB10395	1.1918	1.7814	1.1245	1.1232	0.9189	0.9197	0.8974	0.9854	0.4992	0.989	1.5987	1.2409	1.4599	0.6814	0.6487	0.5626	0.5557	0.5831	1.3387	0.9646	1.3011	0.2696	0.4508	0.3503	1.17658	0.748567	1.0351	0.779183	-0.409735	0.163017	0.057832	0.451381	-0.184833	0.245487	0.242665
43	N-acetylglutamate	Amino Acid	Glutamate Metabolism	15720	LC/MS Polar	100000282	3106	188.056	5817-08-03	70914	1266066	C00624	HMDB01138	1.0587	0.8252	1.6593	1.372	0.8589	0.7413	0.9924	0.8469	0.7715	1.0417	1.5439	1.6343	0.9684	0.9204	1.0076	0.968	0.7278	0.5493	0.7378	0.8359	0.9677	0.6524	1.3855	0.7695	1.0859	0.856917	1.13845	0.891467	-0.352818	0.103918	0.0570259	0.398338	0.0681797	0.403277	-0.0111537
2813	2'-deoxycytidine 5'-monophosphate	Nucleotide	Pyrimidine Metabolism, Cytidine containing	533	LC/MS Pos Early	298	975	308.064	1032-65-1	13945	5414501	C00239	HMDB01202	0.6917	1.6075	1.2004	0.9548	0.5011	1.0859	1.4767	0.4075	0.5275	0.6845	1.1145	2.1282	1.2619	0.9967	0.8276	1.0033	0.7056	0.4058	1.3702	1.05	0.7909	0.7281	0.6798	0.7683	1.0069	0.866817	1.05648	0.897883	-0.23467	0.298068	0.0508011	0.425656	0.0693496	0.43855	-0.0185485
1874	sphingomyelin (d18:1/14:0, d16:1/16:0)*	Lipid	Sphingolipid Metabolism	42463	LC/MS Pos Late	100004328	1998	675.544		11433862	9608732			1.0021	0.8861	0.8739	1.0617	0.9979	0.8499	1.0173	1.2517	1.0536	1.4346	1.1675	1.1735	0.5064	0.5385	0.4262	0.5686	0.5709	0.38	0.3765	0.5769	0.382	0.4802	0.6424	0.6324	0.945267	0.498433	1.18303	0.515067	-1.19966	3.38427e-06	0.0473586	0.391158	0.323697	0.00359213	-0.276339
139	phenol sulfate	Amino Acid	Phenylalanine and Tyrosine Metabolism	32553	LC/MS Neg	100001510	2156	172.991	937-34-8	74426	67018	C02180	HMDB60015	4.3772	3.1865	1.8101	2.3936	0.6055	3.2202	2.7582	0.9831	0.4712	0.601	0.3241	0.0957	2.8764	3.316	2.0728	1.1913	0.9639	1.0169	1.2087	2.0543	1.5754	0.7887	3.1764	3.0106	2.59885	1.90622	0.872217	1.96902	1.17472	0.0391422	0.0467632	0.457389	-1.57511	0.013264	1.62188
1201	sebacate (decanedioate)	Lipid	Fatty Acid, Dicarboxylate	32398	LC/MS Neg	100001211	1788	201.113	111-20-6	5192	5004	C08277	HMDB00792	1.3629	1.176	1.0126	1.0743	0.9874	1.4034	0.8351	1.0492	0.8484	1.2738	1.3764	1.6394	1.4267	0.7431	0.9502	0.9312	0.8216	0.5882	0.8792	1.0647	0.9291	0.8794	1.0981	0.7893	1.16943	0.910167	1.17038	0.939967	-0.3163	0.0634558	0.0464788	0.409161	0.00117151	0.497513	0.0453073
1331	3-hydroxyoctanoate	Lipid	Fatty Acid, Monohydroxy	22001	LC/MS Neg	100000773	3446	159.103	88930-08-9	26613	24791		HMDB01954	0.8971	1.0091	1.2238	1.1924	0.7904	1.2989	0.8926	0.8197	0.4403	1.262	0.5787	0.5505	1.1288	0.5957	0.883	1.0432	0.4905	0.6571	0.9909	1.2373	0.8218	0.8361	0.5173	0.5472	1.06862	0.799717	0.7573	0.8251	0.123704	0.345332	0.04508	0.435739	-0.496808	0.0306706	0.541888
1539	1-stearoyl-2-arachidonoyl-GPE (18:0/20:4)	Lipid	Phospholipid Metabolism	52447	LC/MS Pos Late	100008977	2424	768.554		5289133	4451158			1.1238	0.951	1.0717	1.15	1.1851	1.1565	1.0685	1.0157	0.8297	0.9214	1.1253	1.0488	0.8865	1.0116	0.9691	0.902	1.006	1.0585	1.1891	1.0411	1.0041	0.9863	0.8174	0.9689	1.10635	0.972283	1.00157	1.00115	-0.000600308	0.497538	0.0422094	0.308987	-0.143549	0.0456913	0.185759
1048	2-methylcitrate/homocitrate	Energy	TCA Cycle	52282	LC/MS Neg	100008929	575	205.035						1.42	1.3297	1.2964	0.9397	0.8648	0.9139	0.8351	0.6511	0.8608	0.9339	0.6949	0.8405	1.4175	1.006	0.7432	0.938	0.9164	0.782	1.1147	1.0441	1.0487	0.994	0.9887	0.7781	1.12742	0.967183	0.802717	0.994717	0.309395	0.0068819	0.0404963	0.403173	-0.490058	0.00722181	0.530554
1508	glycerophosphoinositol*	Lipid	Phospholipid Metabolism	52307	LC/MS Neg	100001621	630	333.059	16824-65-0					1.4762	1.3468	1.3154	0.8331	0.7029	0.7727	0.8808	1.1653	1.1004	1.1262	0.975	1.3169	1.1523	0.7061	0.5167	0.8448	0.743	0.658	1.025	0.9318	0.6888	0.5053	0.8141	0.7622	1.07452	0.77015	1.0941	0.787867	-0.473721	0.00516069	0.032812	0.440645	0.0260567	0.450139	0.00675529
900	ribulose/xylulose	Carbohydrate	Pentose Metabolism	54671	LC/MS Polar	100006122	1400	195.051						1.4746	1.3115	1.0906	1.2368	0.9416	1.0256	1.2145	1.1012	1.3194	0.9665	0.7733	1.4276	0.7664	0.6096	0.6248	0.5519	0.7305	0.5216	1.8158	0.3236	0.4786	0.3193	0.4642	0.4838	1.18012	0.634133	1.13375	0.64755	-0.808039	0.0429071	0.0302054	0.478168	-0.0578269	0.361103	0.0880323
2077	cholate	Lipid	Primary Bile Acid Metabolism	22842	LC/MS Neg	136	5165	407.28	81-25-4	221493		C00695	HMDB00619	0.3404	0.3404	0.5941	0.3404	0.3404	0.3404	2.971	0.9257	0.3404	0.3404	0.3404	0.3404	0.3404	0.97	1.512	1.72	0.8745	0.3404	1.5714	1.03	0.9212	0.6287	0.3404	1.3843	0.382683	0.95955	0.876383	0.979333	0.160238	0.415283	0.029442	0.474404	1.19541	0.139743	-1.16597
90	glutarate (pentanedioate)	Amino Acid	Lysine Metabolism	396	LC/MS Polar	339	2900	131.035	110-94-1	743	3618533	C00489	HMDB00661	1.1578	1.1924	1.1388	1.2247	0.9521	1.1899	0.8433	1.0396	0.8559	1.1298	1.054	1.3363	1.1584	0.73	0.763	1.2963	0.9002	0.5396	1.4067	0.6462	0.8281	0.6791	1.0164	0.9199	1.14262	0.897917	1.04315	0.916067	-0.187422	0.186299	0.028871	0.456548	-0.131395	0.134435	0.160266
3301	quinate	Xenobiotics	Food Component/Plant	18335	LC/MS Polar	100000442	2432.9	191.056	77-95-2	6508	10246715	C00296	HMDB03072	51.077	0.3658	0.3658	0.3658	0.3658	0.3658	0.3658	0.6852	0.3658	0.3658	0.3658	2.1575	0.3658	0.3658	0.3658	0.3658	0.3658	0.3658	0.3658	0.3658	0.4053	0.3658	0.3658	0.3658	8.81767	0.3658	0.71765	0.372383	-0.946492	0.132754	0.0257334	0.170447	-3.61904	0.180374	3.64478
1312	deoxycarnitine	Lipid	Carnitine Metabolism	36747	LC/MS Pos Early	100001662	2052	146.118	6249-56-5	134	705	C01181	HMDB01161	1.0106	0.9078	0.9936	0.9883	0.9885	0.9484	0.7796	1.0242	0.6071	0.783	1.0522	1.0815	1.0064	1.1437	0.7309	0.9912	1.0518	0.7044	0.9177	0.7691	1.1629	0.8896	1.0493	0.9401	0.972867	0.938067	0.887933	0.954783	0.104722	0.251307	0.0254829	0.429569	-0.131791	0.156559	0.157274
1859	stearoyl sphingomyelin (d18:1/18:0)	Lipid	Sphingolipid Metabolism	19503	LC/MS Pos Late	1538	2400	731.606	85187-10-6;85187-10-6	6453725	4956085	C00550	HMDB01348	1.0104	0.9466	0.9941	0.9301	1.0859	0.9259	1.0152	1.0267	0.8086	1.0544	1.2263	0.9705	1.0638	1.0103	0.8334	0.9815	1.08	0.8784	0.9905	1.047	0.8782	0.9681	1.0489	1.0059	0.982167	0.974567	1.01695	0.989767	-0.0390884	0.332129	0.0223276	0.379348	0.050209	0.288962	-0.0278814
1731	1-stearoyl-GPI (18:0)	Lipid	Lysolipid	19324	LC/MS Neg	100000656	5794.3	599.32	796963-93-4		21403067		HMDB61696	1.3267	1.729	1.1685	0.881	0.8205	2.1242	0.7805	2.0643	0.817	1.7783	2.0345	1.3656	1.0143	1.4589	0.9857	0.7038	0.5222	0.5394	1.7212	0.6214	0.8932	0.4797	0.7266	0.8631	1.34165	0.870717	1.47337	0.8842	-0.736672	0.0375115	0.0221694	0.477279	0.135108	0.34182	-0.112939
1528	1-stearoyl-2-arachidonoyl-GPI (18:0/20:4)	Lipid	Phospholipid Metabolism	52449	LC/MS Polar	100000616	870	885.549			21403055			0.8913	0.9779	0.927	0.983	1.0009	1.0372	0.9929	1.0307	1.0772	0.9729	0.9816	1.0461	1.0266	1.0307	1.0274	0.9039	0.9662	1.0038	0.982	1.0479	1.0957	0.9991	0.9275	0.9925	0.96955	0.9931	1.0169	1.00745	-0.0134696	0.375538	0.0206973	0.327867	0.0687906	0.0561176	-0.0480933
1534	1-stearoyl-2-linoleoyl-GPI (18:0/18:2)	Lipid	Phospholipid Metabolism	52468	LC/MS Polar	100008994	910	861.55			24767694			1.0661	0.9269	1.0163	1.1318	1.0107	1.1629	0.9623	0.9893	0.9078	0.7661	0.8939	0.9255	1.2314	1.2678	1.2354	1.2055	1.1937	1.4249	1.313	1.3032	1.4462	1.3244	0.9689	1.2337	1.05245	1.25978	0.907483	1.2649	0.47908	0.000307027	0.0058477	0.473163	-0.213809	0.00610676	0.219656
1880	sphingomyelin (d18:1/22:1, d18:2/22:0, d16:1/24:1)*	Lipid	Sphingolipid Metabolism	48493	LC/MS Pos Late	100006295	2666	785.653			29368329			0.9571	0.9169	0.9844	1.0943	0.9648	1.0044	1.0465	0.9517	0.753	1.2222	1.1378	1.2002	1.331	0.9889	1.2067	1.1903	1.1392	0.9962	1.0038	1.152	1.0206	1.0872	1.3404	1.2744	0.986983	1.14205	1.0519	1.1464	0.124113	0.16317	0.0054847	0.478201	0.0918999	0.2082	-0.0864152
113	phenyllactate (PLA)	Amino Acid	Phenylalanine and Tyrosine Metabolism	22130	LC/MS Polar	100000774	908	165.056	828-01-3	3848	3715	C05607	HMDB00779	0.7346	0.2368	1.0546	0.8772	0.8231	0.5533	0.9439	0.8258	0.2943	0.2368	1.4695	0.8229	0.7987	0.7261	1.0058	1.4088	0.95	0.95	1.1336	0.4268	0.7938	1.462	1.028	1	0.713267	0.973233	0.765533	0.974033	0.347506	0.196393	0.00118541	0.498185	0.102024	0.408269	-0.100838
1882	palmitoyl dihydrosphingomyelin (d18:0/16:0)*	Lipid	Sphingolipid Metabolism	52434	LC/MS Pos Late	100008954	2290	705.591		9939965	8115586			0.9266	0.9875	1.0112	0.9556	0.944	0.7976	0.9481	1.0729	1.0011	0.9989	1.0075	1.0972	1.0397	1.1482	0.9711	1.1727	1.0401	0.7324	0.8013	1.2855	0.9675	0.864	1.1085	1.0798	0.937083	1.01737	1.02095	1.01777	-0.00450537	0.483631	0.000567116	0.498396	0.123663	0.0254115	-0.123096
2826	3-aminoisobutyrate	Nucleotide	Pyrimidine Metabolism, Thymine containing	1566	LC/MS Pos Early	1114	2215	104.071	10569-72-9;214139-20-5	64956	58481	C05145	HMDB03911	0.6459	0.6459	0.6459	0.6459	0.6459	0.6459	0.6459	0.6459	0.6459	0.6459	0.6459	0.6459	0.6459	0.6459	0.6459	0.6459	0.6459	0.6459	0.6459	0.6459	0.6459	0.6459	0.6459	0.6459	0.6459	0.6459	0.6459	0.6459	0	#DIV/0!	0	#DIV/0!	0	#DIV/0!	0
445	gamma-glutamyltyrosine	Peptide	Gamma-glutamyl Amino Acid	2734	LC/MS Neg	1102	1240	309.109	7432-23-7	94340	85142		HMDB11741	0.2401	0.2401	0.2401	0.2401	0.2401	0.2401	0.2401	0.2401	0.2401	0.2401	0.2401	0.2401	0.2401	0.2401	0.2401	0.2401	0.2401	0.2401	0.2401	0.2401	0.2401	0.2401	0.2401	0.2401	0.2401	0.2401	0.2401	0.2401	0	#DIV/0!	0	#DIV/0!	0	#DIV/0!	0
2720	N6-methyladenosine	Nucleotide	Purine Metabolism, Adenine containing	37114	LC/MS Neg	213	2593	148.063	1867-73-8	102175	92307		HMDB04044	0.7836	0.7836	0.7836	0.7836	0.7836	0.7836	0.7836	0.7836	0.7836	0.7836	0.7836	0.7836	0.7836	0.7836	0.7836	0.7836	0.7836	0.7836	0.7836	0.7836	0.7836	0.7836	0.7836	0.7836	0.7836	0.7836	0.7836	0.7836	0	#DIV/0!	0	#DIV/0!	0	#DIV/0!	0
420	S-methylglutathione	Amino Acid	Glutathione Metabolism	33944	LC/MS Neg	100001259	1075	320.092	2922-56-7	3605667	2841309	C11347		0.4016	0.4016	0.4016	0.4016	0.4016	0.4016	0.4016	0.4016	0.4016	0.4016	0.4016	0.4016	0.4016	0.4016	0.4016	0.4016	0.4016	0.4016	0.4016	0.4016	0.4016	0.4016	0.4016	0.4016	0.4016	0.4016	0.4016	0.4016	0	#DIV/0!	0	#DIV/0!	0	#DIV/0!	0
1875	sphingomyelin (d18:2/14:0, d18:1/14:1)*	Lipid	Sphingolipid Metabolism	47154	LC/MS Pos Late	100005985	1860	673.528						0.1461	0.1461	0.1461	0.1461	0.1461	0.1461	0.1461	0.1461	0.1461	0.1461	0.1461	0.1461	0.1461	0.1461	0.1461	0.1461	0.1461	0.1461	0.1461	0.1461	0.1461	0.1461	0.1461	0.1461	0.1461	0.1461	0.1461	0.1461	0	#DIV/0!	0	#DIV/0!	0	#DIV/0!	0
1637	1,2-dipalmitoyl-GPS (16:0/16:0)	Lipid	Phospholipid Metabolism	19126	LC/MS Pos Late	100000654	2740	736.512		9547090	7826040			0.8084	0.8084	0.8084	0.8084	0.8084	0.8084	0.8084	0.8084	0.8084	0.8084	0.8084	0.8084	0.8084	0.8084	0.8084	0.8084	0.8084	0.8084	0.8084	0.8084	0.8084	0.8084	0.8084	0.8084	0.8084	0.8084	0.8084	0.8084	0	0.5	0	0.5	0	0.5	0
2796	beta-alanine	Nucleotide	Pyrimidine Metabolism, Uracil containing	55	LC/MS Polar	244	3152	88.0404	56-41-7;107-95-9	239	234	C00099	HMDB00056	0.5142	0.5142	0.5142	0.5142	0.5142	0.5142	0.5142	0.5142	0.5142	0.5142	0.5142	0.5142	0.5142	0.5142	0.5142	0.5142	0.5142	0.5142	0.5142	0.5142	0.5142	0.5142	0.5142	0.5142	0.5142	0.5142	0.5142	0.5142	0	0.5	0	0.5	0	0.5	0
436	gamma-glutamylglycine	Peptide	Gamma-glutamyl Amino Acid	33949	LC/MS Pos Early	100001294	1535	205.082	1948-29-4	165527	145071		HMDB11667	0.6811	0.6811	0.6811	0.6811	0.6811	0.6811	0.6811	0.6811	0.6811	0.6811	0.6811	0.6811	0.6811	0.6811	0.6811	0.6811	0.6811	0.6811	0.6811	0.6811	0.6811	0.6811	0.6811	0.6811	0.6811	0.6811	0.6811	0.6811	0	0.5	0	0.5	0	0.5	0
2755	N2,N2-dimethylguanosine	Nucleotide	Purine Metabolism, Guanine containing	35137	LC/MS Neg	100001412	2220	310.116	2140-67-2	92919	83878		HMDB04824	0.506	0.506	0.506	0.506	0.506	0.506	0.506	0.506	0.506	0.506	0.506	0.506	0.506	0.506	0.506	0.506	0.506	0.506	0.506	0.506	0.506	0.506	0.506	0.506	0.506	0.506	0.506	0.506	0	0.5	0	0.5	0	0.5	0
2807	3-methylcytidine	Nucleotide	Pyrimidine Metabolism, Cytidine containing	35132	LC/MS Pos Early	100001466	2176	258.108	21028-20-6	159649	9164190			0.2113	0.2113	0.2113	0.2113	0.2113	0.2278	0.2113	0.2113	0.2113	0.2113	0.2113	0.2113	0.2113	0.2113	0.2113	0.2113	0.2113	0.2113	0.2113	0.2113	0.2113	0.2113	0.2113	0.2113	0.21405	0.2113	0.2113	0.2113	0	0.5	0	0.5	-0.0186551	0.170447	0.0186551
1661	1-stearoyl-2-arachidonoyl-GPS (18:0/20:4)	Lipid	Phosphatidylserine (PS)	52235	LC/MS Pos Late	100001872	2565	812.544						0.9109	0.8694	0.9982	0.8929	1.0018	0.9506	1.0991	0.8141	0.8091	0.831	0.7889	1.0705	0.9823	0.9826	0.9481	1.044	1.0571	0.9693	1.0648	1.0952	0.993	1.0787	0.8736	0.8716	0.9373	0.997233	0.902117	0.99615	0.143049	0.108868	-0.00156811	0.490674	-0.0551969	0.292598	0.0536288
1782	1-(1-enyl-stearoyl)-2-linoleoyl-GPE (P-18:0/18:2)*	Lipid	Plasmalogen	52748	LC/MS Pos Late	100009225	2633	728.559			24769261			0.9148	0.8094	0.886	1.0673	0.8804	1.007	0.9129	0.818	0.7132	0.6903	0.8477	0.9714	1.2787	1.4978	1.3451	1.498	1.4634	1.4577	1.4361	1.4972	1.4207	1.5251	1.2247	1.3924	0.927483	1.42345	0.825583	1.41603	0.778369	1.29686e-06	-0.00753659	0.449411	-0.167908	0.0573079	0.160371
2767	orotate	Nucleotide	Pyrimidine Metabolism, Orotate containing	1505	LC/MS Polar	445	1638.1	155.01	50887-69-9	967	942	C00295	HMDB00226	1.1331	1.2292	1.5749	1.2273	1.4909	1.0284	0.9006	0.7991	0.9716	0.6272	0.6482	1.0945	0.8044	0.7846	0.7669	0.7691	0.7512	0.6931	0.7357	0.8969	1.0567	0.444	0.8124	0.596	1.28063	0.76155	0.8402	0.75695	-0.150535	0.24538	-0.00874075	0.480165	-0.608053	0.0015879	0.599312
1887	tricosanoyl sphingomyelin (d18:1/23:0)*	Lipid	Sphingolipid Metabolism	52436	LC/MS Pos Late	100008955	3330	801.684						1.0504	0.9465	1.0748	0.9307	0.8841	0.9021	0.8828	1.2315	0.8025	1.2017	0.9869	1.2931	1.3927	1.3145	1.3323	1.5487	1.3146	0.9436	1.0131	1.3073	1.3331	1.2325	1.4106	1.485	0.964767	1.30773	1.06642	1.29693	0.282333	0.0279602	-0.0119641	0.460189	0.144519	0.140179	-0.156483
446	gamma-glutamylvaline	Peptide	Gamma-glutamyl Amino Acid	43829	LC/MS Neg	100001126	1072	245.114	2746-34-1	7015683			HMDB11172	0.594	0.594	0.594	0.594	0.594	0.594	0.594	0.594	0.594	0.594	0.594	0.594	0.7001	0.594	0.594	0.7859	0.594	0.594	0.594	0.8529	0.594	0.594	0.594	0.594	0.594	0.643667	0.594	0.63715	0.10117	0.170447	-0.0146807	0.453604	0	#DIV/0!	-0.0146807
1277	hexanoylglycine	Lipid	Fatty Acid Metabolism(Acyl Glycine)	35436	LC/MS Neg	100001527	2900	172.098	24003-67-6	99463	89859		HMDB00701	0.8247	0.7245	0.9315	1.157	1.3375	1.3636	0.9211	0.8213	1.358	1.5271	0.8033	0.5776	1.699	0.9604	1.0396	0.8198	0.8696	0.749	1.6115	0.8325	0.6966	1.0518	0.6825	1.1992	1.05647	1.0229	1.0014	1.01235	0.0156898	0.479523	-0.014957	0.479797	-0.0772289	0.385892	0.0622719
360	2-hydroxybutyrate/2-hydroxyisobutyrate	Amino Acid	Methionine, Cysteine, SAM and Taurine Metabolism	52281	LC/MS Polar	100008928	1258	103.04						0.6005	0.5086	0.5072	0.5817	0.55	0.5647	0.6714	0.8767	0.6672	0.8705	0.6074	0.6459	1.2865	1.0698	1.0194	1.1557	1.0493	0.8575	1.002	0.998	1.0511	0.8045	1.4848	1.0155	0.552117	1.07303	0.723183	1.05932	0.550701	0.00453221	-0.018561	0.451236	0.389388	0.00361995	-0.407949
301	tiglylcarnitine	Amino Acid	Leucine, Isoleucine and Valine Metabolism	35428	LC/MS Pos Early	100001597	2962	244.154	64191-86-2	22833596	17216200		HMDB02366	1.1941	0.4528	1.0185	0.8849	1.1262	0.9815	0.8655	0.6241	0.4528	0.4528	0.7132	0.7374	1.9302	0.9489	1.2852	0.4528	1.28	1.1798	1.3482	1.3316	1.7813	0.826	0.9571	0.715	0.943	1.17948	0.640967	1.15987	0.855638	0.00745511	-0.0241961	0.470228	-0.557008	0.0193349	0.532812
1337	3-hydroxypalmitate	Lipid	Fatty Acid, Monohydroxy	27503	LC/MS Neg	100000983	5476	271.228	928-17-6	301590	266538		HMDB10734	0.9089	1.1031	1.0146	0.9854	0.8235	0.6764	0.8224	0.5374	0.5125	1.2974	0.508	0.5008	1.248	0.7749	1.0329	1.1118	0.7841	0.8049	0.842	1.6424	1.3364	0.8806	0.5264	0.4155	0.91865	0.959433	0.696417	0.94055	0.433554	0.159068	-0.0286779	0.464895	-0.399565	0.0773971	0.370887
283	alpha-hydroxyisovalerate	Amino Acid	Leucine, Isoleucine and Valine Metabolism	46537	LC/MS Polar	100001300	1052	117.056	600-37-3	99823	90190		HMDB00407	1.0156	0.7003	0.916	1.0003	0.8848	1.0169	0.7139	1.3782	0.7982	0.7995	0.8633	0.8679	1.1409	0.7936	0.8462	1.0376	1.3766	1.0067	0.9955	0.8583	0.9997	0.8909	1.6556	0.6554	0.922317	1.0336	0.9035	1.00923	0.159663	0.273844	-0.0344182	0.442271	-0.0297376	0.433571	-0.00468065
1	glycine	Amino Acid	Glycine, Serine and Threonine Metabolism	58	LC/MS Pos Early	340	1375	76.0393	56-40-6	750	730	C00037	HMDB00123	1.1276	0.9333	0.9786	0.9772	1.074	0.9637	0.8717	1.0017	0.6782	0.9724	1.3974	1.4613	0.9946	1.0323	0.9288	0.9362	1.1219	0.7703	0.9014	0.8838	0.9983	0.826	1.1089	0.9281	1.00907	0.964017	1.06378	0.941083	-0.17681	0.185944	-0.0347356	0.362096	0.0761828	0.339593	-0.110918
862	glycerate	Carbohydrate	Glycolysis, Gluconeogenesis, and Pyruvate Metabolism	1572	LC/MS Polar	1052	2070.4	105.019	600-19-1	752	732	C00258	HMDB00139	1.1079	0.8852	0.8381	0.8872	0.8981	0.6987	0.9264	0.9432	0.8356	1.1915	1.0974	1.1586	0.9993	1.0007	0.9282	1.0993	0.9795	0.7714	0.7719	1.02	0.9647	1.0156	0.9002	0.9506	0.885867	0.963067	1.02545	0.937167	-0.12988	0.116988	-0.03933	0.333292	0.211096	0.0549307	-0.250426
2714	adenine	Nucleotide	Purine Metabolism, Adenine containing	554	LC/MS Pos Early	880	2221	136.062	73-24-5	190	185	C00147	HMDB00034	1.231	1.4722	0.6743	1.5411	1.1964	2.2928	0.9441	1.2542	1.0165	1.0831	1.1987	1.6345	1.1684	0.9584	1.1087	1.1201	0.9058	0.8943	1.5183	0.8699	0.9145	1.0251	0.6733	0.9835	1.4013	1.02595	1.18852	0.997433	-0.25287	0.120376	-0.0406681	0.41244	-0.237604	0.197704	0.196936
3119	2,3-dihydroxyisovalerate	Xenobiotics	Food Component/Plant	38276	LC/MS Polar	100002417	1050	133.051	1756-18-9	677	657	C04039	HMDB12141	1.2964	1.0057	0.7271	0.9087	0.7136	0.8396	1.1565	1.1688	0.2345	0.6458	0.6857	0.9943	2.4598	2.2232	1.014	0.9483	1.3172	1.65	1.2941	1.3406	1.3554	0.6342	3.7758	0.9448	0.915183	1.60208	0.814267	1.55748	0.935643	0.0769581	-0.0407325	0.467019	-0.168559	0.285627	0.127827
3239	homostachydrine*	Xenobiotics	Food Component/Plant	33009	LC/MS Pos Early	100001550	1750	158.118	1195-94-4	441447	390180	C08283	HMDB33433	0.7783	0.5256	1.0034	0.6931	0.7353	0.5163	0.527	0.5163	0.5163	0.5163	0.5163	0.5163	1.2193	1.5867	0.9308	0.9966	0.8674	1.0551	0.9633	0.5163	1.8901	0.5163	1.2684	1.3002	0.708667	1.10932	0.518083	1.07577	1.05411	0.0134419	-0.0443061	0.445913	-0.451923	0.0136305	0.407617
2702	allantoic acid	Nucleotide	Purine Metabolism, (Hypo)Xanthine/Inosine containing	33434	LC/MS Polar	218	2960	175.047	99-16-1	203	198	C00499	HMDB01209	0.5649	0.5649	0.5649	0.5649	0.5649	0.5649	0.5649	0.5649	0.5649	0.5649	0.5649	0.5649	0.5649	0.6785	0.5649	0.5649	0.5649	0.5649	0.5649	0.5649	0.5649	0.5649	0.5649	0.5649	0.5649	0.583833	0.5649	0.5649	0	0.5	-0.0475611	0.170447	0	0.5	-0.0475611
94	3-hydroxyglutarate	Amino Acid	Lysine Metabolism	32373	LC/MS Polar	100001146	3154.9	147.03	638-18-6	181976	158277		HMDB00428	0.9915	0.9038	0.7608	1.1057	0.9174	0.9633	1.0085	1.1132	0.5141	1.0185	0.6153	0.6758	0.9024	1.0653	1.269	1.0404	0.8712	0.8459	0.8068	0.8078	1.2704	0.7922	1.2198	0.8735	0.940417	0.999033	0.824233	0.96175	0.222609	0.169599	-0.0548709	0.372704	-0.190247	0.16362	0.135376
1511	1-palmitoyl-2-oleoyl-GPC (16:0/18:1)	Lipid	Phospholipid Metabolism	52461	LC/MS Pos Late	1539	2358	760.585	26853-31-6;26853-31-6	6436017	4940699			1.0988	0.977	1.2055	1.0052	1.1312	1.0055	0.8684	0.8522	0.641	0.8946	1.1114	1.0451	0.9857	0.9762	0.9996	0.8719	1.0004	0.8823	0.9795	0.9626	0.9366	0.7803	0.9534	0.886	1.07053	0.952683	0.902117	0.9164	0.0226634	0.425218	-0.0560193	0.18531	-0.246944	0.0262876	0.190924
903	maltohexaose	Carbohydrate	Glycogen Metabolism	35170	LC/MS Neg	100001448	1215	989.32	34620-77-4	439606	4450599	C01936	HMDB12253	0.4179	0.4179	0.4179	0.4179	0.4179	0.4179	0.4179	0.4179	0.4179	0.4179	0.4179	0.4179	0.4179	0.4949	0.447	0.4179	0.4179	0.4179	0.4179	0.4179	0.4179	0.4179	0.4181	0.4179	0.4179	0.435583	0.4179	0.417933	0.00011507	0.170447	-0.0596759	0.0986652	0	#DIV/0!	-0.0596759
997	glucuronate	Carbohydrate	Aminosugar Metabolism	15443	LC/MS Polar	100000257	3233.3	193.035	207300-70-7	444791	58552	C00191	HMDB00127	0.7735	0.7515	0.9512	0.8224	0.883	0.5633	0.8312	0.7231	0.7714	0.7846	1.0049	1.0003	1.038	2.2872	0.9997	0.7784	0.8096	0.6734	1.0726	1.0836	0.8602	1.0415	1.2666	0.9903	0.790817	1.09772	0.852583	1.05247	0.303862	0.0107223	-0.0607312	0.430107	0.108498	0.210322	-0.169229
293	isoleucine	Amino Acid	Leucine, Isoleucine and Valine Metabolism	1125	LC/MS Pos Early	376	2800	132.102	73-32-5	6306	769	C00407	HMDB00172	1.0167	0.994	0.9104	0.8449	0.9337	0.779	0.881	0.8503	0.5463	1.0713	1.3058	1.1942	1.2769	1.1008	0.8899	0.9141	0.945	0.7153	1.0918	1.006	0.9216	0.8145	0.9603	0.8032	0.913117	0.973667	0.974817	0.9329	-0.0634085	0.367815	-0.0617055	0.331899	0.0943317	0.305705	-0.156037
350	cysteine sulfinic acid	Amino Acid	Methionine, Cysteine, SAM and Taurine Metabolism	37443	LC/MS Pos Early	100002113	597	154.017	207121-48-0	109	107	C00606	HMDB00996	0.747	0.747	0.747	0.747	0.747	0.747	0.747	0.747	0.747	0.747	0.747	0.747	0.9445	0.747	0.747	0.747	0.747	0.747	0.747	0.747	0.747	0.747	0.747	0.747	0.747	0.779917	0.747	0.747	0	#DIV/0!	-0.0622117	0.170447	0	#DIV/0!	-0.0622117
41	glutamate	Amino Acid	Glutamate Metabolism	57	LC/MS Pos Early	561	1500	148.06	56-86-0	611	591	C00025	HMDB00148	1.0964	1.1262	1.0921	1.0698	1	0.899	0.9319	1.0084	0.5404	0.8312	1	1.0556	0.9831	0.8939	0.8311	0.8686	0.8392	0.7463	0.7146	0.8148	1.1093	0.7104	0.8017	0.7855	1.04725	0.860367	0.894583	0.822717	-0.12082	0.240487	-0.064556	0.296097	-0.227318	0.0511724	0.162762
1564	1-palmitoyl-2-oleoyl-GPI (16:0/18:1)*	Lipid	Phospholipid Metabolism	52669	LC/MS Polar	100009066	893	835.534			24767668			0.8143	0.942	0.998	0.9011	1.0308	1.0951	1.0944	1.0919	1.2847	0.8041	0.7329	0.9845	1.1601	1.134	1.2087	1.058	1.1855	1.1008	0.8758	0.9785	1.2818	1.3773	1.002	1.0152	0.96355	1.14118	0.99875	1.08843	0.124058	0.227479	-0.0682775	0.269566	0.0517641	0.356104	-0.120042
1828	1-dihomo-linolenylglycerol (20:3)	Lipid	Monoacylglycerol	48341	LC/MS Neg	100006121	6220	305.249						0.6622	0.9021	0.4828	0.4272	1.0357	0.588	0.5545	1.1776	1.0218	1.2184	1.0194	1.7413	1.504	1.222	1.0625	1.0986	0.589	0.6699	0.5868	1.8445	1.2648	0.4268	0.908	0.8294	0.683	1.02433	1.12217	0.976717	-0.200275	0.295324	-0.0686732	0.427012	0.716329	0.019477	-0.785003
439	gamma-glutamylleucine	Peptide	Gamma-glutamyl Amino Acid	18369	LC/MS Neg	1268	1685	259.13	2566-39-4	151023	133115		HMDB11171	1.2068	0.8143	0.7788	0.7986	0.7803	0.744	0.6988	0.9197	0.6424	0.788	0.8477	1.0324	1.5848	1.1051	0.9676	1.8075	1.0336	0.8019	0.7592	1.4915	1.1683	1.0372	1.3728	1.1117	0.8538	1.21675	0.8215	1.15678	0.493786	0.00972152	-0.0729141	0.380182	-0.0556376	0.366765	-0.0172765
4	sarcosine	Amino Acid	Glycine, Serine and Threonine Metabolism	1516	LC/MS Pos Early	1023	1280	90.055	107-97-1	1088	1057	C00213	HMDB00271	0.8118	0.6821	0.5859	0.6517	0.8184	0.2972	0.6881	0.7541	0.4776	0.5298	0.9508	1.0188	1.08	1.4393	1.1125	1.1644	1.117	0.6839	0.7922	0.7276	1.328	0.9812	1.4594	0.9698	0.641183	1.09952	0.736533	1.04303	0.501963	0.0331998	-0.0760842	0.361449	0.200014	0.219984	-0.276098
59	N-acetylhistidine	Amino Acid	Histidine Metabolism	33946	LC/MS Pos Early	100001293	2065	198.087	39145-52-3	75619	68142	C02997	HMDB32055	0.4926	0.4926	0.4926	0.4926	0.4926	0.4926	0.4926	0.5819	0.4926	0.4926	0.4926	0.4926	1.0384	1.3286	0.4926	0.4926	0.4926	0.4926	0.4926	0.7615	0.4926	0.4926	0.8156	1.0529	0.4926	0.7229	0.507483	0.684633	0.431971	0.0472497	-0.0784646	0.416938	0.0429438	0.170447	-0.121408
1879	behenoyl sphingomyelin (d18:1/22:0)*	Lipid	Sphingolipid Metabolism	48492	LC/MS Pos Late	100006294	3083	787.669						1.0277	0.9536	0.9027	0.9938	0.8956	0.9331	0.9532	1.1365	0.7689	1.0966	1.0062	1.1842	1.3373	1.1583	1.2476	1.3894	1.1509	0.8824	1.0215	1.1997	1.1434	1.0352	1.2	1.1798	0.951083	1.19432	1.02427	1.12993	0.141646	0.0811594	-0.0799478	0.22154	0.106948	0.143869	-0.186895
1519	1-palmitoyl-2-arachidonoyl-GPC (16:0/20:4)	Lipid	Phospholipid Metabolism	52462	LC/MS Pos Late	100008914	2091	782.569	35418-58-7	10747814	8923140			1.0424	0.9877	1.0813	1.0712	1.0124	0.9994	1.0247	1.0131	0.8148	1.0318	1.1089	1.0364	1.016	1.0006	0.984	0.9418	0.979	0.9168	0.9868	0.9512	0.9479	0.8065	0.906	0.9203	1.0324	0.973033	1.00495	0.919783	-0.127758	0.052428	-0.0811952	0.0508454	-0.0388783	0.270815	-0.0423168
1529	1-oleoyl-2-linoleoyl-GPC (18:1/18:2)*	Lipid	Phospholipid Metabolism	52453	LC/MS Pos Late	100008981	2165	784.585						1.0075	1.0167	1.0348	0.8982	0.9752	1.0393	0.9577	0.8567	0.8128	0.8925	1.009	1.2141	0.8009	1.0142	0.9218	0.8472	0.8885	0.8744	0.737	1.0228	0.9925	0.7029	0.8613	0.7324	0.995283	0.891167	0.957133	0.841483	-0.185785	0.0944831	-0.0827606	0.229237	-0.0563874	0.278075	-0.0263732
1498	choline phosphate	Lipid	Phospholipid Metabolism	34396	LC/MS Pos Early	267	700	184.073	72556-74-2	1014	119298	C00588	HMDB01565	1.0735	1.1354	1.3008	1.1839	0.9243	0.9295	1.0136	1.1179	0.735	0.9864	1.3205	1.2605	0.7713	0.8311	0.8525	0.8837	0.8716	0.6533	0.822	0.7629	0.9687	0.5989	0.6881	0.7489	1.09123	0.810583	1.07232	0.764917	-0.487357	0.005994	-0.0836579	0.239821	-0.0252286	0.430494	-0.0584293
1545	1-palmitoyl-2-linoleoyl-GPG (16:0/18:2)	Lipid	Phospholipid Metabolism	52628	LC/MS Polar	1543	717	745.503			21403027			1.1592	0.983	1.1508	1.0886	1.0646	0.9852	0.7779	0.8053	0.4713	0.6336	1.0148	1.0476	1.2513	1.3107	1.5744	1.103	1.1686	1.0862	1.2604	1.1433	1.6356	0.6965	1.3514	0.978	1.0719	1.24903	0.79175	1.17753	0.572651	0.0180404	-0.0850441	0.322919	-0.437053	0.00742583	0.352009
42	glutamine	Amino Acid	Glutamate Metabolism	53	LC/MS Pos Early	563	1291	147.076	56-85-9	5961	5746	C00064	HMDB00641	1.1948	1.0712	1.0281	1.053	0.9463	0.8876	0.985	1.1654	0.7337	0.9542	1.0521	1.1349	1.1566	1.1095	1.1809	1.1649	1.133	0.9495	1.031	1.0092	1.2784	0.9908	1.0127	0.9885	1.03017	1.11573	1.00422	1.05177	0.0667441	0.278773	-0.0851776	0.145947	-0.0368072	0.371607	-0.0483704
1680	1-linoleoyl-GPC (18:2)	Lipid	Lysolipid	34419	LC/MS Pos Late	100001395	1465	520.34		11988421	10160888	C04100	HMDB10386	2.1084	2.0669	1.6905	1.8976	1.4199	1.5176	0.939	0.9785	0.4508	0.7748	1.9322	1.6547	1.8473	1.0873	1.1338	0.8454	1.0215	1.1803	1.7407	1.464	1.4138	0.5035	0.8742	0.7103	1.78348	1.18593	1.12167	1.11775	-0.00504646	0.494979	-0.0854254	0.392948	-0.669054	0.0137348	0.583628
1506	glycerophosphoethanolamine	Lipid	Phospholipid Metabolism	37455	LC/MS Pos Early	100001620	659	216.063	33049-08-0	123874	110410	C01233	HMDB00114	1.0611	1.1435	1.126	1.1419	1.0202	1.1313	1.3746	1.0207	1	1	1.0092	1.0573	1.0139	0.9261	0.865	0.8755	0.9071	1.0844	1.0909	0.7754	0.9328	0.9253	0.7127	0.9076	1.104	0.945333	1.07697	0.890783	-0.273827	0.022195	-0.0857486	0.209375	-0.0357666	0.340096	-0.049982
1477	inositol 1-phosphate (I1P)	Lipid	Inositol Metabolism	43849	LC/MS Polar	370	4785	259.022	573-35-3;106032-59-1	440194	17215924	C04006	HMDB00213	0.8692	1.0608	0.6738	1.1204	0.9803	0.7195	0.3456	0.9269	0.3889	1.4151	1.4453	1.2984	1.3131	1	1.1916	1.052	1.0382	1.0553	1.1213	1.0439	1.5153	0.5347	1.3196	0.7242	0.904	1.10837	0.970033	1.04317	0.104863	0.389405	-0.0874656	0.343126	0.101712	0.384126	-0.189177
374	dimethylarginine (SDMA + ADMA)	Amino Acid	Urea cycle; Arginine and Proline Metabolism	36808	LC/MS Pos Early	100001810	2850	203.15	102783-24-4	123831	110375	C03626	HMDB01539	1.0648	0.9859	1.0141	1.0773	0.9706	0.8974	0.804	0.8721	0.6293	0.9574	1.4878	1.1733	1.0771	1.0846	0.8698	0.7664	0.7974	0.5752	1.0277	0.7591	0.8409	0.6141	0.7913	0.8323	1.00168	0.86175	0.987317	0.8109	-0.283989	0.111132	-0.0877454	0.305563	-0.0208417	0.456045	-0.0669037
14	threonine	Amino Acid	Glycine, Serine and Threonine Metabolism	1284	LC/MS Pos Early	564	1514	120.066	72-19-5	6288	6051	C00188	HMDB00167	0.8441	0.8811	0.7954	0.7012	0.8664	0.6316	0.7631	0.7009	0.4925	0.9487	1.0068	1.198	1.1417	0.9361	1.0451	1.0662	0.9192	0.9932	0.9449	1.0755	1.1061	0.8139	1.0248	0.7738	0.786633	1.01692	0.851667	0.9565	0.167476	0.194925	-0.0883646	0.190596	0.114598	0.283752	-0.202962
313	alpha-hydroxyisocaproate	Amino Acid	Leucine, Isoleucine and Valine Metabolism	22132	LC/MS Neg	100000706	1840	131.071	10303-64-7	83697	75520	C03264	HMDB00746	1.2737	0.8404	0.9231	1.518	1.1735	0.9741	1.6012	0.9051	0.5632	0.8894	1.0399	0.6685	1.24	0.7094	0.5798	1.2473	0.9161	1.1398	1.5064	1.3187	0.6512	0.2653	1.0224	0.694	1.11713	0.972067	0.94455	0.909667	-0.0542892	0.443713	-0.0957173	0.391754	-0.242102	0.182195	0.146385
2815	2'-deoxycytidine	Nucleotide	Pyrimidine Metabolism, Cytidine containing	15949	LC/MS Neg	100000125	1492.2	226.083	951-77-9	13711	13117	C00881	HMDB00014	0.9783	2.0339	1.1321	0.8334	0.6648	0.7642	1.0217	0.7923	0.863	0.9727	1.2676	1.1766	1.3096	1.1312	0.8463	0.9344	0.9124	0.6112	1.1521	0.9098	0.6595	0.772	0.9193	0.9567	1.06778	0.957517	1.01565	0.8949	-0.182605	0.129628	-0.0975711	0.30624	-0.0722156	0.407714	-0.0253555
378	N-delta-acetylornithine	Amino Acid	Urea cycle; Arginine and Proline Metabolism	43249	LC/MS Polar	100004523	2719.9	173.093		9920500	8096135			0.9773	0.8211	1.0679	1.1244	0.8039	1.1493	0.9527	1.3184	0.4805	0.9702	0.7147	0.8341	1.8373	1.9632	1.5641	1.7016	1.303	0.8723	1.1885	1.2336	1.5697	1	2.4895	1.1355	0.99065	1.54025	0.878433	1.43613	0.709185	0.0256422	-0.100975	0.357568	-0.173443	0.204228	0.0724678
646	lysylleucine	Peptide	Dipeptide	40020	LC/MS Pos Early	100003196	3370	260.197	7369-79-1	4682588	3870665			0.5787	0.5787	0.5787	0.9537	1.0189	0.5787	0.5787	0.5787	0.5787	0.5787	1.1002	1.206	1.756	0.9811	0.6805	0.5787	0.5787	0.5861	0.5787	0.5787	1.9185	0.5787	0.5787	0.5787	0.714567	0.860183	0.770167	0.802	0.0584316	0.451448	-0.101042	0.423336	0.108102	0.358725	-0.209144
228	kynurenate	Amino Acid	Tryptophan Metabolism	1417	LC/MS Neg	98	2224	188.035	492-27-3	3845	3712	C01717	HMDB00715	0.2018	0.2018	0.2018	0.2018	0.2018	0.2018	0.2018	0.2018	0.2018	0.4115	0.2018	0.2018	0.2018	0.3136	0.2018	0.2018	0.2018	0.2018	0.2018	0.2018	0.2018	0.2236	0.2018	0.2018	0.2018	0.220433	0.23675	0.205433	-0.204694	0.19687	-0.101672	0.223892	0.230438	0.170447	-0.33211
1194	maleate	Lipid	Fatty Acid, Dicarboxylate	20676	LC/MS Polar	100000707	2510	115.004	110-16-7	444266	392248	C01384	HMDB00176	1.0606	0.815	0.8994	1.075	1.0344	1.3046	0.7642	0.9656	0.4159	1.0889	0.9458	1.4075	1.2248	1.3835	0.62	1.4388	0.8178	0.7383	1.2393	1.2903	1.361	0.8279	0.6481	0.4273	1.0315	1.0372	0.931317	0.96565	0.0522286	0.435965	-0.103122	0.372525	-0.1474	0.261636	0.0442783
437	gamma-glutamylhistidine	Peptide	Gamma-glutamyl Amino Acid	18245	LC/MS Pos Early	1235	2740	285.119	37460-15-4	7017195	5380197			0.8199	0.4682	0.4682	0.4682	0.4682	0.4682	0.4682	0.4682	0.4682	0.4682	0.7941	0.4682	0.9585	0.6815	0.4682	1.06	0.7481	0.4682	0.6517	1.0415	0.4682	0.4682	0.6555	0.7967	0.526817	0.73075	0.522517	0.6803	0.380694	0.079933	-0.103207	0.356906	-0.0118239	0.479074	-0.0913829
876	ribose	Carbohydrate	Pentose Metabolism	1471	LC/MS Polar	914	1508.2	195.051	50-69-1	5779	4470639	C00121	HMDB00283	1.3297	0.8503	1.0197	0.8465	0.7237	0.6284	1.0844	0.9803	1.2849	1.1573	1.3696	1.3101	0.8379	0.6976	0.673	0.5781	0.6071	0.7926	1.2749	0.4176	0.4573	0.4866	0.6779	0.5778	0.899717	0.697717	1.19777	0.648683	-0.884761	0.00173834	-0.105127	0.364275	0.412804	0.0152726	-0.517931
1515	1-stearoyl-2-oleoyl-GPC (18:0/18:1)	Lipid	Phospholipid Metabolism	52438	LC/MS Pos Late	100008904	2644	788.616	56421-10-4		24766704			1.0817	0.9099	1.0161	0.922	1.0436	0.9877	0.8376	0.873	0.5281	0.8582	1.1241	1.0234	0.9574	0.966	0.8699	0.9225	1.0417	0.8177	1.0123	0.9351	1.044	0.6644	0.7556	0.7696	0.9935	0.9292	0.874067	0.8635	-0.0175471	0.460635	-0.105793	0.187921	-0.184777	0.100796	0.0789837
1884	sphingomyelin (d18:1/21:0, d17:1/22:0, d16:1/23:0)*	Lipid	Sphingolipid Metabolism	52495	LC/MS Pos Late	100009025	2793	773.653						1.0346	0.8461	1.0359	0.9794	0.9944	0.9306	1.0382	1.1376	0.6695	1.1868	0.9254	1.0822	1.6469	1.0528	1.0056	1.1051	1.2015	0.8505	1.0209	1.1475	1.1148	0.8431	1.1899	1.0479	0.970167	1.14373	1.00662	1.06068	0.0754796	0.28448	-0.108757	0.255993	0.0532099	0.333437	-0.161967
1909	cholesterol	Lipid	Sterol	63	LC/MS Pos Late	266	2707	369.352	57-88-5	11025495	4937803	C00187	HMDB00067	1.0523	0.9907	1.0131	0.9826	0.8438	0.9461	0.9119	1.3449	0.6164	0.8681	1.1977	1.2413	0.8968	1.3051	0.9535	0.9712	1.0084	0.6861	0.938	0.8466	0.9916	0.6781	0.9079	1.0332	0.971433	0.970183	1.03005	0.899233	-0.195947	0.158528	-0.109562	0.23968	0.0845275	0.313232	-0.194089
329	methionine sulfone	Amino Acid	Methionine, Cysteine, SAM and Taurine Metabolism	44878	LC/MS Pos Early	100004635	1250	182.048	820-10-0	69961	63154			2.199	0.3762	1.2351	1.378	1.4286	2.0545	0.9063	0.3762	0.3762	0.641	0.8564	0.3762	1.4781	0.3762	0.3762	0.3762	1	0.6303	1.2395	0.6361	0.9192	0.3762	0.3762	0.3762	1.44523	0.706167	0.588717	0.6539	0.151497	0.361283	-0.110939	0.414307	-1.29566	0.0066473	1.18472
308	N-acetylvaline	Amino Acid	Leucine, Isoleucine and Valine Metabolism	1591	LC/MS Neg	1084	1704	158.082	96-81-1	66789	60154		HMDB11757	1.2857	0.4852	0.4852	0.7161	0.887	0.6129	0.4852	0.7891	0.6845	0.926	1.3034	0.4852	1.3493	0.7118	0.7202	0.9604	0.9794	0.4852	0.7585	0.743	0.4852	0.4852	1.0206	1.3254	0.74535	0.867717	0.7789	0.802983	0.0439319	0.44899	-0.111854	0.363382	0.0635201	0.426889	-0.175374
952	mannitol/sorbitol	Carbohydrate	Fructose, Mannose and Galactose Metabolism	46142	LC/MS Polar	100001740	2260	181.072		5780	440	C01507	HMDB00247	1.3047	1.0471	1.4521	1.3126	1.1437	1.0059	0.8159	1.0711	0.7783	0.8951	0.9556	0.9342	1.0267	1.2624	1.1478	0.8773	1.1057	0.7605	0.8225	0.8271	1.1044	0.7976	1.274	0.8858	1.21102	1.03007	0.908367	0.9519	0.0675353	0.319345	-0.113856	0.245046	-0.414872	0.00221332	0.301016
369	homoarginine	Amino Acid	Urea cycle; Arginine and Proline Metabolism	22137	LC/MS Pos Early	100000961	2882	189.135	156-86-5	9085	8732	C01924	HMDB00670	0.9851	1.1287	1.3253	1.1554	1.176	1.0325	0.7951	0.8103	0.2343	0.7464	1.0149	1.0946	0.8301	0.7997	0.648	0.623	0.9082	0.5909	0.7553	0.5843	1.1133	0.4812	0.5772	0.5539	1.13383	0.733317	0.7826	0.677533	-0.207983	0.256901	-0.114144	0.30903	-0.534862	0.0120769	0.420717
71	histamine	Amino Acid	Histidine Metabolism	1574	LC/MS Pos Early	354	3035	112.087	51-45-6	774	753	C00388	HMDB00870	0.387	0.387	0.387	0.387	0.387	0.387	0.387	0.387	0.615	0.387	0.6563	0.387	1.5564	1.4231	0.387	0.9427	1	0.387	0.5855	0.387	3.1221	0.387	0.387	0.387	0.387	0.949367	0.469883	0.875933	0.898518	0.195802	-0.116144	0.442364	0.279969	0.0733946	-0.396113
359	taurocyamine	Amino Acid	Methionine, Cysteine, SAM and Taurine Metabolism	35117	LC/MS Pos Early	100001418	710	168.044	543-18-0	68340	61635	C01959	HMDB03584	0.7767	0.9696	1.1477	1.2554	0.9669	1.1	1.0407	1.3143	0.7342	1.2136	1.3973	1.0116	1.2423	1.1284	0.7911	1.1132	1.2021	1.005	0.8999	0.8921	1.0877	1.0908	1.0225	0.981	1.03605	1.08035	1.11862	0.995667	-0.167981	0.13366	-0.117764	0.144862	0.110622	0.253389	-0.228386
1514	1-stearoyl-2-arachidonoyl-GPC (18:0/20:4)	Lipid	Phospholipid Metabolism	42450	LC/MS Pos Late	100001869	2300	810.601	35418-59-8	16219824	17347139			1.0561	0.9422	0.971	1.0201	1.0037	1.0265	1.0649	1.0546	0.8204	1.1123	1.1674	1.0387	0.9852	1.0038	0.943	0.9741	1.0516	0.9303	0.9963	0.943	1.0041	0.7845	0.8297	0.8683	1.00327	0.981333	1.04305	0.904317	-0.205908	0.0231016	-0.117915	0.0452719	0.0561032	0.22785	-0.174018
3215	ergothioneine	Xenobiotics	Food Component/Plant	37459	LC/MS Pos Early	100002154	850	230.096	58511-63-0	3032311	2297320	C05570	HMDB03045	0.851	1.1492	1.3801	0.9526	1.2049	0.9553	0.6111	0.8787	0.5136	0.7641	0.6602	0.7998	1.5556	1.8435	1.7954	1.0108	1.4728	1.3164	1.2665	1.4562	1.9648	1.6083	1.226	0.7549	1.08218	1.49908	0.704583	1.37945	0.969251	0.001582	-0.119987	0.289767	-0.619103	0.00153999	0.499115
1829	2-docosahexaenoylglycerol (22:6)*	Lipid	Monoacylglycerol	48675	LC/MS Neg	100006352	6000	309.222			24765781		HMDB11557	1.2479	1.0491	1	1.1048	1.5955	0.6101	1.2531	1.5258	1.0565	1.4737	0.6443	1.6586	0.3863	1.6552	0.8046	1.629	1.1785	0.9009	0.6189	1.1775	1.571	0.6111	0.8764	1.176	1.10123	1.09242	1.26867	1.00515	-0.335902	0.124893	-0.120112	0.368974	0.204193	0.212448	-0.324305
1749	1-stearoyl-GPA (18:0)	Lipid	Lysolipid	36810	LC/MS Neg	100001670	5829	437.267	325465-92-7;799268-65-8	89567	80837			1.009	2.5768	0.5725	0.991	0.3704	0.6347	0.3704	0.6046	1.2752	1.2331	0.3704	0.3704	0.3704	0.7999	2.1744	0.3704	0.9014	1.2452	1.7357	0.4608	0.3704	0.9017	1.5532	0.3704	1.02573	0.97695	0.704017	0.8987	0.35223	0.270159	-0.120445	0.418868	-0.542974	0.203523	0.422529
84	N6,N6,N6-trimethyllysine	Amino Acid	Lysine Metabolism	1498	LC/MS Pos Early	189	2825	189.16	23284-33-5	440120	140379	C03793	HMDB01325	1.085	0.9804	1.0232	0.798	0.7451	0.9405	0.7741	1.0026	0.4494	0.8389	1.0948	1.2514	1.0019	1.1791	0.762	0.8538	0.9385	0.9981	0.8162	0.8042	1.1809	0.7713	0.7867	0.9143	0.9287	0.955567	0.901867	0.878933	-0.0371604	0.432377	-0.120603	0.198035	-0.0422985	0.418259	-0.0783043
1586	1-linoleoyl-2-arachidonoyl-GPC (18:2/20:4n6)*	Lipid	Phospholipid Metabolism	52710	LC/MS Pos Late	100009131	1969	806.569			24766809			1.1465	1.0842	1.0816	1.1941	1.0806	1.0789	0.9725	1.0041	0.5524	0.7438	1.386	1.0845	0.9959	0.9761	0.8885	0.8661	1.007	0.8283	1.1117	0.8976	0.9951	0.5383	0.7648	0.806	1.11098	0.926983	0.957217	0.85225	-0.167569	0.239292	-0.121267	0.205004	-0.21492	0.112374	0.093653
307	valine	Amino Acid	Leucine, Isoleucine and Valine Metabolism	1649	LC/MS Pos Early	566	2479	118.086	72-18-4	6287	6050	C00183	HMDB00883	0.9826	0.9834	0.8471	0.8732	0.9463	0.7676	0.8175	0.9098	0.5749	0.909	1.1574	1.1236	1.2477	1.1057	1.0166	1.0418	0.9435	0.809	0.9316	1.0285	1.0552	0.8461	0.9675	0.8383	0.900033	1.02738	0.915367	0.944533	0.045252	0.382084	-0.121301	0.13476	0.0243713	0.436765	-0.145672
1779	1-(1-enyl-palmitoyl)-2-oleoyl-GPC (P-16:0/18:1)*	Lipid	Plasmalogen	52478	LC/MS Pos Late	100009007	2443	744.59						1.1061	1.0018	1.0996	1.025	0.9343	1.2139	1.123	1.219	0.7074	0.9431	0.9806	1.0581	1.3874	1.0229	0.9767	1.0693	1.2249	0.9982	1.0042	0.9437	1.1151	0.9096	1.0825	1.0404	1.06345	1.11323	1.0052	1.01592	0.0152995	0.447369	-0.131974	0.106862	-0.0812696	0.247652	-0.0507043
77	4-imidazoleacetate	Amino Acid	Histidine Metabolism	32349	LC/MS Pos Early	100001207	2055	127.05	645-65-8	96215	86856	C02835	HMDB02024	1.274	1.24	1.3469	0.9897	0.8846	0.7883	0.7364	1.0103	0.6062	0.6062	1.0798	1.0359	0.8834	0.818	0.807	0.9821	0.9257	0.7474	0.6631	0.7603	1.1088	0.6062	0.7417	0.8315	1.08725	0.8606	0.8458	0.785267	-0.107134	0.306001	-0.13216	0.185078	-0.362295	0.0469257	0.230135
342	cysteine	Amino Acid	Methionine, Cysteine, SAM and Taurine Metabolism	1868	LC/MS Pos Early	800	1488	122.027	52-90-4;56-89-3	5862	5653	C00097	HMDB00574	1.0107	0.7872	1.0522	1.1964	0.9843	0.7456	0.8644	0.9893	0.785	0.9158	1.1604	1.5904	1.0503	1.1342	0.8686	0.1902	0.4666	0.7482	0.7101	0.608	1.0166	0.5126	0.7779	0.4381	0.962733	0.743017	1.05088	0.677217	-0.633913	0.0145234	-0.133777	0.352906	0.126394	0.269115	-0.260171
1881	sphingomyelin (d18:1/20:0, d16:1/22:0)*	Lipid	Sphingolipid Metabolism	48490	LC/MS Pos Late	100006290	2685	759.638			23113477			1.001	0.9553	0.9514	1.0091	0.9492	0.9591	0.9808	1.1017	0.7399	1.0562	1.0204	1.0481	1.2667	1.0453	1.0661	1.1858	1.1449	0.9518	1.0002	1.018	1.017	1.0279	1.0073	0.9998	0.97085	1.1101	0.991183	1.0117	0.0295577	0.353508	-0.133908	0.0288971	0.0299035	0.357115	-0.163812
1535	1-palmitoyl-2-oleoyl-GPG (16:0/18:1)	Lipid	Phospholipid Metabolism	52448	LC/MS Polar	100000641	745	747.519		5283509	4446626			1.0908	1.2588	1.1851	0.9874	1.1758	0.7962	0.8717	0.8774	0.5672	0.7747	1.0987	1.0764	1.5673	1.3785	1.4261	1.0126	1.225	1.2835	0.9561	1.0688	1.9024	0.9141	1.2591	1.0791	1.08235	1.3155	0.877683	1.1966	0.447169	0.0449164	-0.13667	0.248094	-0.302395	0.0411014	0.165724
2719	N1-methyladenosine	Nucleotide	Purine Metabolism, Adenine containing	15650	LC/MS Pos Early	1242	2120	282.12	15763-06-1	27476	4573813	C02494	HMDB03331	1.0632	0.9351	0.66	0.2208	0.2208	0.7676	0.2208	0.2208	0.2208	0.6966	0.9247	0.5361	0.9575	1	0.2208	0.4141	0.2208	0.2208	1.3913	0.2208	0.2208	0.2208	0.4814	0.2208	0.644583	0.505667	0.469967	0.459317	-0.0330693	0.481749	-0.138698	0.426791	-0.455808	0.189852	0.317111
901	arabonate/xylonate	Carbohydrate	Pentose Metabolism	48255	LC/MS Polar	100006115	2664.6	165.04						0.812	0.935	0.9507	0.8555	0.7642	0.7363	0.8323	0.8732	0.2872	1.1094	1.4431	0.9143	0.9929	1.9468	0.9744	1.3183	0.9848	0.3838	1.4739	0.6406	1.0071	1.205	1.0326	0.6265	0.842283	1.10017	0.909917	0.997617	0.132751	0.338621	-0.141165	0.344354	0.111429	0.339748	-0.252593
353	taurine	Amino Acid	Methionine, Cysteine, SAM and Taurine Metabolism	2125	LC/MS Pos Early	512	660	126.022	107-35-7	1123	1091	C00245	HMDB00251	1.0868	1.2218	1.0825	1.1797	1.0806	1.0624	0.9922	1.1592	0.7973	1.0131	1.0078	1.0987	1.1448	1.1299	1.0823	1.0992	1.0636	0.9478	0.9912	0.9517	1.1123	0.9005	0.9535	0.9475	1.11897	1.07793	1.01138	0.976117	-0.0512044	0.279488	-0.143142	0.0167072	-0.145837	0.0438788	0.00269469
1101	stearidonate (18:4n3)	Lipid	Polyunsaturated Fatty Acid (n3 and n6)	33969	LC/MS Neg	100001229	5395	275.202	111174-40-4	5312508	4471933	C16300	HMDB06547	0.6875	1.7186	0.3001	0.7008	0.6067	0.5205	0.8817	0.9083	1.3962	1.3271	0.8332	1.1621	0.9979	1.0337	0.986	1.381	0.6947	0.5942	0.6235	1.0021	1.5329	0.654	0.8333	0.4768	0.7557	0.947917	1.08477	0.853767	-0.345471	0.11897	-0.150918	0.317293	0.521499	0.0870584	-0.672418
1029	aconitate [cis or trans]	Energy	TCA Cycle	46173	LC/MS Neg	100001359	580	173.009				C00417	HMDB00072	1.0119	1.6354	1.084	0.896	0.9601	1.0459	0.5971	0.7008	0.4595	0.999	0.9571	0.6273	3.1339	1.316	0.9404	1.6255	1.6604	1.1605	1.0278	2.6433	1.628	1.1572	1.3981	1.001	1.10555	1.63945	0.723467	1.4759	1.0286	0.00918363	-0.151617	0.34823	-0.611766	0.0104648	0.460149
327	N-formylmethionine	Amino Acid	Methionine, Cysteine, SAM and Taurine Metabolism	2829	LC/MS Polar	194	1188	176.039	4289-98-9	439750	388809	C03145	HMDB01015	1.0294	0.9688	0.9121	0.9421	1.1536	0.8984	0.8527	0.9904	0.6879	1.0273	1.1611	1.2201	1.2842	1.2139	1.0338	1.0096	1.0475	0.9046	0.9359	0.9622	1.1427	0.7599	1.2358	0.8085	0.984067	1.08227	0.989917	0.974167	-0.0231385	0.444688	-0.151815	0.140669	0.00855103	0.474519	-0.160367
1008	N-acetylneuraminate	Carbohydrate	Aminosugar Metabolism	32377	LC/MS Pos Early	1162	660	310.113	131-48-6	439197	10292217	C00270	HMDB00230	1.0292	1.046	0.9882	0.9772	0.939	0.8831	1.0151	1.0118	0.5633	0.9633	1.2372	1.1856	1.0611	1.0653	0.923	0.8805	0.8563	0.7935	0.9162	0.7372	0.8903	0.7273	0.8453	0.8988	0.977117	0.92995	0.99605	0.83585	-0.252974	0.0753889	-0.153909	0.0645146	0.0276873	0.426919	-0.181596
2809	N4-acetylcytidine	Nucleotide	Pyrimidine Metabolism, Cytidine containing	35130	LC/MS Neg	100001413	2040	284.089	3768-18-1	107461	96702		HMDB05923	1.2353	1.2044	0.8353	0.8802	1.0622	0.8952	0.5349	1.0174	0.3494	0.8905	0.8571	0.8062	1.2307	1.3718	0.8419	0.8242	0.9235	0.7109	1.0542	0.7736	1.2011	0.7029	0.9826	0.5879	1.01877	0.983833	0.742583	0.883717	0.251031	0.167841	-0.15483	0.248819	-0.456199	0.0252795	0.301369
1204	dodecanedioate	Lipid	Fatty Acid, Dicarboxylate	32388	LC/MS Neg	100001102	2990	229.145	693-23-2	12736	12213	C02678	HMDB00623	1.0484	1.2145	0.9584	0.9605	0.9011	1.6469	0.6227	1.1321	0.6768	0.937	1.1708	0.9866	1.1766	0.664	0.6668	1.4849	1.2002	0.975	0.8337	1.0589	0.8773	0.7593	1.0133	0.9867	1.12163	1.02792	0.921	0.921533	0.000835195	0.498014	-0.157615	0.233495	-0.284328	0.10159	0.126713
1855	sphinganine	Lipid	Sphingolipid Metabolism	17769	LC/MS Pos Late	313	1413	302.305	3102-56-5	3126	3014	C00836	HMDB00269	1.1077	1.1145	0.9351	1.05	1.1453	0.8851	0.9763	1.2124	1.1132	0.9626	0.9634	1.0375	1.0034	1.0935	0.9966	1.2923	1.0916	0.8288	0.7244	1.1183	1.0561	0.8981	0.9503	0.9029	1.03962	1.05103	1.04423	0.941683	-0.14913	0.0860665	-0.158495	0.110873	0.00639245	0.469983	-0.164887
285	methylsuccinate	Amino Acid	Leucine, Isoleucine and Valine Metabolism	15745	LC/MS Polar	2051	2800	131.035	498-21-5	10349	9922		HMDB01844	0.9093	1.2707	1.1787	0.9978	0.7408	0.9393	0.8445	1.1509	1.2587	1.5758	1.086	1.4934	1.3879	0.9912	0.7752	1.026	0.8738	0.6267	1.0751	0.7248	0.7723	0.8671	0.9389	0.7048	1.0061	0.9468	1.23488	0.847167	-0.543657	0.00554896	-0.160414	0.215353	0.295601	0.0608858	-0.456015
933	sucrose	Carbohydrate	Disaccharides and Oligosaccharides	1519	LC/MS Polar	935	3092	387.114	57-50-1	5988	5768	C00089	HMDB00258	4.539	0.1737	0.5537	6.716	0.1737	0.1737	0.1737	0.5078	1.1887	0.2656	0.4583	1.2255	0.1737	0.1737	0.6094	0.1737	1.411	0.1737	1.3762	0.1737	0.1737	0.1737	0.1737	0.3582	2.05497	0.452533	0.6366	0.404867	-0.65294	0.20667	-0.160577	0.434947	-1.69066	0.128651	1.53008
3424	tartronate (hydroxymalonate)	Xenobiotics	Bacterial/Fungal	20693	LC/MS Neg	100000840	610	118.999	80-69-3	45	44	C02287	HMDB35227	1.3694	1.0431	1.1363	0.6914	0.8704	0.8068	0.8085	0.7775	0.6067	1.053	0.8146	0.9331	1.5072	0.9361	0.8054	1.1929	1.2083	0.8663	0.5376	1.2228	0.7528	1.2771	1.0824	0.9569	0.986233	1.08603	0.832233	0.9716	0.223374	0.157084	-0.160634	0.244091	-0.244941	0.110813	0.084307
98	pipecolate	Amino Acid	Lysine Metabolism	1444	LC/MS Pos Early	1025	2200	130.086	4043-87-2	849	826	C00408	HMDB00070	0.9683	0.6841	0.7735	0.7379	0.7713	0.8417	0.8971	0.8113	0.4921	0.9497	0.6394	0.7157	1.6739	1.5776	1.0534	0.9034	0.8914	0.9938	1.0062	1.155	1.2448	1.0604	1.0256	0.8361	0.796133	1.18225	0.750883	1.05468	0.490149	0.00350324	-0.164725	0.213119	-0.0844213	0.293007	-0.0803039
2827	methylphosphate	Nucleotide	Purine and Pyrimidine Metabolism	37070	LC/MS Pos Early	100001805	544	113	7023-27-0	13130	12578		HMDB61711	1.1352	0.9516	0.8998	0.7742	0.7241	0.5774	1.3008	1.2088	0.8469	1.1029	1.1437	1.1511	0.8495	0.9745	1.0596	1.0822	1.3858	0.8439	1.1457	0.829	0.8954	0.8761	0.7453	1.0255	0.843717	1.03258	1.1257	0.9195	-0.291901	0.0184399	-0.167337	0.143707	0.415992	0.00957079	-0.583329
1321	4-hydroxybutyrate (GHB)	Lipid	Fatty Acid, Monohydroxy	34585	LC/MS Polar	100001507	1765	103.04	502-85-2	10413	9984	C00989	HMDB00710	1.0912	2.5543	1.2267	1.4564	1.5872	1.4167	0.9989	0.8191	1.2289	0.6629	1.5333	1.1629	1.0011	1.2071	0.6517	1.549	0.6318	1.2041	0.9291	1.4769	0.7122	0.7684	0.9324	0.7274	1.55542	1.0408	1.06767	0.9244	-0.207872	0.213194	-0.171104	0.273531	-0.54284	0.0383869	0.371736
217	tryptophan	Amino Acid	Tryptophan Metabolism	54	LC/MS Pos Early	565	2986	205.097	73-22-3	6305	6066	C00078	HMDB00929	0.9039	0.9852	0.9313	1.0148	0.9671	1.086	0.5735	0.7928	0.4945	0.8601	1.2151	1.5708	1.2405	1.1341	0.9573	0.9539	0.7977	0.6903	0.6703	1.0324	1.2178	0.6542	0.8801	0.668	0.981383	0.9623	0.9178	0.8538	-0.104282	0.37281	-0.172589	0.205836	-0.096637	0.356939	-0.0759516
365	ornithine	Amino Acid	Urea cycle; Arginine and Proline Metabolism	1493	LC/MS Pos Early	444	2800	133.097	3184-13-2	6262	6026	C00077	HMDB03374	1.1955	1.0223	1.5059	0.8007	0.963	1.3506	0.9777	0.9759	0.7591	0.6984	0.9677	1.0834	0.9535	0.7599	0.9024	1.5187	1.1404	0.8371	0.9028	0.8396	1.1088	0.8082	0.7892	0.9686	1.13967	1.01867	0.910367	0.902867	-0.0119348	0.462645	-0.174097	0.184652	-0.324092	0.0455686	0.149995
2898	pterin	Cofactors and Vitamins	Pterin Metabolism	43023	LC/MS Neg	100004216	1370	162.042	22363-60-4	73000	65806	C00715	HMDB00802	0.9274	0.7694	1.4465	1.0168	0.5778	0.7499	0.7347	0.5591	0.5591	1	0.9991	0.7781	1.0414	1.0274	0.5746	0.5591	0.5591	0.5591	0.6011	0.5591	0.8326	0.5591	0.5591	0.7126	0.914633	0.720117	0.771683	0.637267	-0.276112	0.089342	-0.176333	0.233473	-0.245185	0.177331	0.0688511
1500	glycerophosphorylcholine (GPC)	Lipid	Phospholipid Metabolism	15990	LC/MS Pos Early	100000269	672	258.11	28319-77-9	71920	571409	C00670	HMDB00086	1.0477	1.0806	1.1437	1.2037	0.9983	1.075	1.1975	1.066	0.8017	1.0252	1.0708	1.0315	1.0736	1.0125	1.0049	0.9493	1.0367	1.0017	0.9444	0.7367	1.0732	0.8803	0.8365	0.8989	1.0915	1.01312	1.03212	0.895	-0.205646	0.0388804	-0.178841	0.0179917	-0.0807061	0.174358	-0.0981347
387	N-monomethylarginine	Amino Acid	Urea cycle; Arginine and Proline Metabolism	43586	LC/MS Pos Early	100004488	2845	189.135	53308-83-1	132862	117259	C03884	HMDB29416	1.012	1.2501	1	0.84	0.8799	0.6866	0.8226	0.9327	0.3755	0.8568	0.9016	0.9512	1.1646	1.3445	0.9686	1.2637	0.9668	0.3755	1.2396	0.8847	1.2954	0.7239	0.388	0.8409	0.944767	1.01395	0.806733	0.895417	0.150467	0.299811	-0.179355	0.28124	-0.227866	0.134439	0.0485108
1455	palmitoyl ethanolamide	Lipid	Endocannabinoid	38165	LC/MS Neg	1489	6300	298.275	544-31-0	4671	4509	C16512	HMDB02100	1.4479	1.8896	1.2064	1.2665	1.016	1.1978	0.9251	1.0002	0.5559	1.2623	1.507	1.0185	1.8593	1.0619	1.0308	0.7123	0.919	0.9003	1.7461	0.9998	1.025	0.4248	0.8473	0.6826	1.33737	1.0806	1.04483	0.954267	-0.130808	0.347786	-0.179368	0.308769	-0.356122	0.0682257	0.176754
1832	1-eicosapentaenoylglycerol (20:5)*	Lipid	Monoacylglycerol	53220	LC/MS Neg	100009403	5988	301.217			24765798		HMDB11580	0.9016	0.4797	0.4891	0.2949	1.0303	0.3518	0.2949	0.2949	0.4129	0.8885	0.5592	1.2651	1.5632	0.7652	0.2949	0.2949	0.493	0.2949	0.2949	1.336	0.7559	0.2949	0.2949	0.2949	0.591233	0.617683	0.61925	0.54525	-0.183604	0.38	-0.17995	0.396445	0.0667944	0.445762	-0.246744
1323	2-hydroxyoctanoate	Lipid	Fatty Acid, Monohydroxy	22036	LC/MS Neg	100000743	3736.8	159.103	617-73-2	94180	84994		HMDB02264	1.9823	1.0362	0.5927	1.9095	1.5077	0.6832	1.5109	0.5064	1	0.5064	0.8089	1.5132	1.8739	0.9471	0.8919	1.335	0.7473	0.9986	1.5118	0.8472	1.269	1.0933	0.5064	0.7642	1.28527	1.1323	0.9743	0.99865	0.0356131	0.460388	-0.181205	0.282607	-0.39963	0.169345	0.218425
1274	methylmalonate (MMA)	Lipid	Fatty Acid Metabolism (also BCAA Metabolism)	1496	LC/MS Polar	418	3078.4	117.019	516-05-2	487	473	C02170	HMDB00202	1.4523	0.8582	0.9335	1.0432	1.0771	1.0057	0.6929	1.7377	1.2941	1.4354	1.2535	1.3496	1.2873	1.3331	1.2619	1.0007	1.4622	0.8515	0.9993	0.7096	0.9543	0.7649	1.6802	1.199	1.06167	1.19945	1.29387	1.05122	-0.299629	0.127483	-0.190313	0.204462	0.285358	0.0923679	-0.475671
1733	1-oleoyl-GPI (18:1)*	Lipid	Lysolipid	36602	LC/MS Neg	100001777	5599	597.305						1.8514	1.9204	1.5959	1.0552	0.9448	1.9248	0.5955	1.6536	0.3113	0.6578	1.6012	0.9277	1.1293	1.0643	0.8149	0.2403	0.5349	0.4577	1.4252	0.5571	0.6601	0.1636	0.4016	0.5041	1.54875	0.7069	0.95785	0.618617	-0.630754	0.131844	-0.19246	0.352957	-0.693233	0.0343912	0.500772
1919	7-alpha-hydroxy-3-oxo-4-cholestenoate (7-Hoca)	Lipid	Sterol	36776	LC/MS Neg	100001609	5288.1	429.301	115538-85-7	3081085	2338765	C17337	HMDB12458	0.3342	1	0.3342	0.3342	0.3342	0.3342	0.5853	1.496	0.7657	0.3342	1.1797	2.3728	1.4558	0.8543	0.9008	0.3342	0.3342	0.3342	0.3342	0.3342	0.3342	0.3342	0.3342	2.0139	0.445167	0.70225	1.12228	0.61415	-0.869774	0.122875	-0.193394	0.399259	1.33402	0.0309294	-1.52741
344	cystine	Amino Acid	Methionine, Cysteine, SAM and Taurine Metabolism	56	LC/MS Pos Early	279	2000	241.031	56-89-3	67678	575	C00491	HMDB00192	0.3648	0.3648	0.3648	0.3648	0.3648	0.3648	1.6088	0.3648	0.7165	1.2835	0.3648	0.3648	1.309	0.4471	0.4518	1.6187	0.3648	0.3648	2.0606	0.3648	0.3648	0.4647	0.3648	0.3648	0.3648	0.759367	0.783867	0.664083	-0.239244	0.371861	-0.193432	0.398372	1.1035	0.0434097	-1.29693
1682	1-linolenoyl-GPC (18:3)*	Lipid	Lysolipid	45951	LC/MS Pos Late	100005350	1422	518.324						1.4776	1.5107	1.2445	1.265	1.0061	1.0782	1.0083	0.9218	0.4625	0.581	1.528	1.7065	1.8503	1.1285	1.1144	0.9362	0.9647	1.1199	1.4552	0.9939	1.2857	0.582	1.0655	0.8082	1.26368	1.18567	1.03468	1.03175	-0.00409586	0.495261	-0.200605	0.216412	-0.288446	0.160998	0.0878407
1037	fumarate	Energy	TCA Cycle	1643	LC/MS Polar	330	3084	115.004	100-17-8	444972	10197150	C00122	HMDB00134	0.9706	0.81	0.7909	1.0022	1.0353	1.159	0.855	1.0123	0.8095	0.9377	0.9241	0.9978	1.0142	1.1037	1.1512	0.9338	1.0448	1.0089	1.2209	0.8383	0.9637	0.6856	0.9282	0.806	0.961333	1.04277	0.922733	0.907117	-0.0246257	0.4256	-0.201056	0.0618793	-0.059123	0.284975	-0.141933
28	N-acetylalanine	Amino Acid	Alanine and Aspartate Metabolism	1585	LC/MS Polar	1110	1564.8	130.051	97-69-8	88064	79449	C02847	HMDB00766	0.9068	0.8335	1.0121	1.0013	0.9987	0.6641	0.7943	0.817	0.8265	0.9628	1.4126	1.2122	1.39	1.0372	0.9495	0.8065	0.7945	0.9083	1.0407	0.8222	0.8544	0.6743	1.0322	0.6923	0.90275	0.981	1.00423	0.852683	-0.236013	0.121736	-0.202243	0.136777	0.153696	0.204245	-0.355939
1072	stearate (18:0)	Lipid	Long Chain Fatty Acid	1358	LC/MS Neg	439	5872	283.264	57-11-4	5281	5091	C01530	HMDB00827	1.1531	1.228	0.9972	1.0098	0.8184	0.9565	1.0171	1.0122	0.7205	1.1499	1.152	1.0224	1.2913	1.1997	1.0334	0.9349	0.9204	0.8292	1.1498	0.9258	0.9587	0.6695	0.8889	0.8012	1.02717	1.03482	1.01235	0.898983	-0.171342	0.122728	-0.203009	0.0978306	-0.0209621	0.434456	-0.182047
1714	1-linoleoyl-GPE (18:2)*	Lipid	Lysolipid	36600	LC/MS Pos Late	100001570	1482	478.293		52925130	21403170		HMDB11507	1.6845	1.7044	1.4033	1.5812	1.2695	1.3731	0.7021	0.8097	0.3906	0.6389	1.6437	1.4268	1.5034	1.1362	1.0365	0.8382	0.9635	1.2244	1.5549	1.3036	1.2119	0.4108	0.6631	0.6781	1.50267	1.11703	0.9353	0.9704	0.0531504	0.449744	-0.203021	0.246419	-0.684024	0.0118342	0.481003
405	5-methylthioadenosine (MTA)	Amino Acid	Polyamine Metabolism	1419	LC/MS Pos Early	212	2752	298.097	2457-80-9	439176	388321	C00170	HMDB01173	0.9781	1.1822	1.2017	0.9722	1.032	1.1939	1.0284	0.9438	0.6092	0.9571	0.9827	1.1112	1.1618	0.8835	0.9607	1.0173	1.1155	0.9069	0.8688	0.8926	1.0981	0.6803	0.7325	0.979	1.09335	1.00762	0.938733	0.875217	-0.101075	0.258331	-0.203235	0.0601812	-0.219968	0.0472233	0.0167332
1709	2-stearoyl-GPE (18:0)*	Lipid	Lysolipid	41220	LC/MS Neg	100003901	6350	480.31			24769218			1.4886	2.2358	1.0072	1.1565	0.7889	1.1937	0.7549	3.2132	0.6134	1.022	1.1563	1.2086	1.3928	2.3635	1.0639	0.5724	0.7223	0.7758	2.4759	0.9928	0.9063	0.419	0.53	0.6594	1.31178	1.14845	1.32807	0.997233	-0.413325	0.260091	-0.203685	0.36016	0.0177981	0.485618	-0.221483
963	galactitol (dulcitol)	Carbohydrate	Fructose, Mannose and Galactose Metabolism	1117	LC/MS Polar	1003	2309.7	181.072	608-66-2	11850	11357	C01697	HMDB00107	0.8816	0.9239	1.1876	1.1158	0.911	1.0267	0.8242	3.8796	2.5207	1.1857	1.1934	1.0675	0.9684	1.2862	1.248	1.008	0.9549	0.8241	0.7934	0.8242	0.9126	0.8998	0.9207	1.1098	1.00777	1.04827	1.77852	0.910083	-0.966604	0.0526668	-0.203935	0.0706627	0.819513	0.0727604	-1.02345
362	arginine	Amino Acid	Urea cycle; Arginine and Proline Metabolism	1638	LC/MS Pos Early	231	2825	175.119	1119-34-2	232	227	C00062	HMDB00517	1.1547	1.0489	1.0881	0.9505	1.1479	0.8111	0.7784	0.6614	0.4155	0.8881	1.1828	1.1564	1.2112	1.1381	0.8773	0.9211	0.9763	0.7917	1.0551	0.8302	1.429	0.6057	0.6249	0.5903	1.03353	0.98595	0.8471	0.855867	0.0148538	0.481238	-0.204128	0.20441	-0.286981	0.094127	0.0828523
1822	2-arachidonoylglycerol (20:4)	Lipid	Monoacylglycerol	19266	LC/MS Neg	100000584	6170	303.233	53847-30-6	5282280	4445451	C13856	HMDB04666	1.0347	0.8826	0.81	0.8615	1.6322	0.6185	1.0089	1.2697	0.7024	0.9911	0.8675	1.7293	2.0979	1.6161	0.7311	1.0309	0.8493	0.6742	0.7228	1.2817	1.7209	0.5212	0.7365	1.0817	0.97325	1.16658	1.09482	1.0108	-0.115192	0.363308	-0.206792	0.304155	0.169807	0.28373	-0.376599
2747	guanine	Nucleotide	Purine Metabolism, Guanine containing	32352	LC/MS Pos Early	172	2032	152.057	73-40-5	764	744	C00242	HMDB00132	1.0126	1.1179	1.0525	0.9874	0.8782	0.9024	1.0268	1.0691	0.7434	0.9727	1.1426	1.3846	0.8674	0.8982	0.7899	0.7513	0.6526	0.5102	1.0634	0.4607	0.688	0.4791	0.5433	0.6359	0.991833	0.744933	1.05653	0.645067	-0.711818	0.0040928	-0.207663	0.189454	0.0911687	0.252281	-0.298832
3127	2-oxindole-3-acetate	Xenobiotics	Food Component/Plant	40479	LC/MS Neg	100003109	2076	190.051	2971-31-5	3080590	2338343			0.554	0.554	1.866	0.9802	0.554	0.554	1	0.7643	0.6952	0.8528	0.7781	0.554	1.3923	2.2051	1.1207	1.2305	0.554	0.554	1.9972	1.8944	0.554	0.554	0.554	0.554	0.8437	1.1761	0.774067	1.01793	0.395113	0.217608	-0.208368	0.345374	-0.124272	0.381378	-0.0840954
1038	malate	Energy	TCA Cycle	1303	LC/MS Polar	409	3343.1	133.014	6915-15-7	525	510	C00149	HMDB00156	0.8686	0.8191	0.8178	1.0998	1.0345	1.1149	0.6619	1.0141	0.6251	1.0114	0.9943	1.0057	1.1518	1.059	1.1447	1.0401	0.8393	0.753	1.0839	0.6447	1.0473	0.5937	0.9627	0.8327	0.959117	0.997983	0.885417	0.860833	-0.0406226	0.416839	-0.213282	0.116352	-0.11535	0.229215	-0.097932
391	creatine	Amino Acid	Creatine Metabolism	27718	LC/MS Pos Early	1221	1947	132.077	57-00-1	586	566	C00300	HMDB00064	1.1438	1.2251	1.0638	1.0967	1.0103	1.0056	0.9944	1.0951	0.7154	0.9808	0.9166	1.1104	1.1643	1.1697	1.1558	1.145	1.0863	1.0076	0.9713	1.0249	1.1422	0.9066	0.9144	0.8441	1.09088	1.12145	0.968783	0.96725	-0.00228522	0.491814	-0.213405	0.00591946	-0.171251	0.0515925	-0.0421537
304	2-hydroxy-3-methylvalerate	Amino Acid	Leucine, Isoleucine and Valine Metabolism	36746	LC/MS Neg	100001541	1800	131.071	488-15-3	164623	144317		HMDB00317	1.0644	0.9274	1.1648	1.4062	0.9974	0.9774	1.2422	0.9378	1.0026	1.1857	0.6412	0.6592	1.1971	0.8277	0.8872	1.4553	1.1227	0.9127	1.0961	0.9487	0.9937	0.7162	1.1208	0.6399	1.0896	1.06712	0.944783	0.919233	-0.0395524	0.425089	-0.215215	0.13515	-0.205743	0.138879	-0.00947171
1062	5-dodecenoate (12:1n7)	Lipid	Medium Chain Fatty Acid	33968	LC/MS Neg	100001232	5224	197.155	2430-94-6	5312378	4471803		HMDB00529	0.795	1.2281	0.8244	1.1952	1.1433	1.2534	0.9319	1.1051	1.3189	2.0278	0.8191	0.7174	1.0681	0.8783	0.5317	0.8743	0.6383	0.521	0.8494	0.6886	0.561	0.4935	0.5963	0.6946	1.07323	0.75195	1.15337	0.647233	-0.833493	0.0155616	-0.216351	0.168744	0.103887	0.357294	-0.320238
69	imidazole propionate	Amino Acid	Histidine Metabolism	40730	LC/MS Polar	100003434	2034.9	139.051	1074-59-5	70630	63798		HMDB02271	0.3581	0.5148	1.2435	0.585	0.3581	0.3581	0.3581	0.6751	0.3581	0.4131	1.4717	1.054	0.946	2.0259	0.3734	0.5707	0.646	0.3581	0.5711	0.6159	0.8509	1.4758	0.3581	0.3618	0.5696	0.820017	0.721683	0.7056	-0.0325154	0.475243	-0.216803	0.359221	0.341417	0.264183	-0.558219
85	5-hydroxylysine	Amino Acid	Lysine Metabolism	15685	LC/MS Pos Early	100000054	2790	163.108	13204-98-3	1029	1002	C16741	HMDB00450	1.1852	1.0847	0.8691	1.2499	1.0151	1.0428	0.6943	1.0246	0.33	0.6789	0.8278	1.0658	0.88	1.3316	0.8602	0.778	0.8596	0.6272	1.1553	0.4299	1.0726	0.6488	0.7028	0.5822	1.07447	0.889433	0.770233	0.765267	-0.009333	0.487965	-0.216924	0.215776	-0.480253	0.0163988	0.263329
1826	1-docosahexaenoylglycerol (22:6)	Lipid	Monoacylglycerol	35153	LC/MS Neg	100001481	6150	309.222			10477810		HMDB11587	0.9439	1.1481	0.7448	0.7272	1.3246	0.6072	0.9415	1.5377	1.3655	1.391	0.5739	1.4914	2.8984	1.7362	0.9849	1.4794	1.1177	0.9211	0.7981	2.2731	1.644	0.8667	1.0151	1.2604	0.915967	1.52295	1.21683	1.30957	0.105958	0.372492	-0.217779	0.293616	0.409765	0.0737562	-0.627544
263	thioproline	Amino Acid	Tryptophan Metabolism	53231	LC/MS Polar	100009232	1380	132.012	34592-47-4	93176;6973609	84120			0.5644	0.695	0.8318	1.0207	1.19	0.8656	0.6043	0.8302	0.3629	0.6056	0.8237	1.0546	1.6409	1.7677	1.4544	0.523	0.6979	0.9793	0.4202	0.8659	1.6546	0.9473	1.6376	0.5441	0.86125	1.1772	0.71355	1.01162	0.503576	0.118708	-0.218697	0.29777	-0.271418	0.148103	0.0527208
58	histidine	Amino Acid	Histidine Metabolism	59	LC/MS Pos Early	355	2707	156.077	5934-29-2	6274	752	C00135	HMDB00177	1.2415	1.1496	1.1551	1.0007	1.0942	0.8905	0.7663	0.8806	0.483	0.7231	1.0682	1.1628	1.2837	0.9775	1.1628	0.9805	0.9993	0.9555	1.1156	0.8399	1.3417	0.6293	0.7997	0.7338	1.0886	1.05988	0.847333	0.91	0.102937	0.340767	-0.219967	0.123034	-0.361472	0.029203	0.141505
1728	1-palmitoyl-GPI (16:0)*	Lipid	Lysolipid	35305	LC/MS Neg	100001655	5564	571.289					HMDB61695	1.7288	1.4423	1.0564	0.822	0.6084	1.228	0.7487	1.287	0.6987	0.85	1.2008	1.0146	1.0442	1.0425	0.7693	0.5347	0.6569	0.4798	1.1957	0.6518	0.7343	0.2964	0.4678	0.5359	1.14765	0.754567	0.966633	0.646983	-0.57924	0.0368877	-0.22192	0.259408	-0.247642	0.186356	0.0257223
2695	xanthosine	Nucleotide	Purine Metabolism, (Hypo)Xanthine/Inosine containing	15136	LC/MS Pos Early	100000299	1275	285.083	146-80-5	64959	58484	C01762	HMDB00299	1.3362	0.6748	1.3308	1	1.0178	1.2143	0.9869	0.5793	0.5546	1.4967	1.0137	0.5796	0.9881	1.5263	1.4888	1.0624	1.2575	0.7781	0.7457	1.3921	1.4616	1.0504	1.1065	0.3239	1.09565	1.18353	0.868467	1.01337	0.222614	0.272018	-0.223944	0.219294	-0.335245	0.122504	0.111301
268	4-methyl-2-oxopentanoate	Amino Acid	Leucine, Isoleucine and Valine Metabolism	22116	LC/MS Neg	100000551	2170	129.056	816-66-0	70	69	C00233	HMDB00695	2.3057	1.7576	1.8865	1.4209	0.8738	0.6548	1.0697	0.7528	0.6109	1.5957	1.7205	1.2739	1.0682	0.5416	0.6628	0.7622	0.9281	1	1.3463	1.14	0.4429	0.502	0.3651	0.441	1.48322	0.82715	1.17058	0.706217	-0.729045	0.0469178	-0.228038	0.271511	-0.341502	0.171834	0.113464
1469	myo-inositol	Lipid	Inositol Metabolism	1124	LC/MS Polar	363	3506.3	225.062	87-89-8	892	10239179	C00137	HMDB00211	0.6996	0.7207	0.6393	1.0122	0.9999	0.7992	0.7965	1.1471	1.1133	0.8393	0.857	1.0733	1.4341	1.3462	1.075	1.1211	1.0475	1.1317	1.2311	0.9161	1.0528	0.9044	1.0597	0.9381	0.811817	1.1926	0.971083	1.01703	0.0667	0.293244	-0.229743	0.0294662	0.258441	0.0554602	-0.488184
590	histidylalanine	Peptide	Dipeptide	42027	LC/MS Pos Early	100003542	3014	227.114	16874-75-2	351667	312232			1.2311	1.4364	0.9973	1.2829	1.0451	0.7753	0.9327	1.0997	0.668	0.9101	1.5247	1.3867	1.7673	1.2822	1.0179	0.9578	0.9661	0.6889	0.6396	0.9557	1.6727	0.8436	0.7748	0.7814	1.12802	1.11337	1.08698	0.944633	-0.202503	0.246548	-0.237102	0.224863	-0.0534586	0.402767	-0.183644
440	gamma-glutamyl-epsilon-lysine	Peptide	Gamma-glutamyl Amino Acid	33934	LC/MS Pos Early	100001262	2717	276.155	17105-15-6	7015684;7015685	5378717		HMDB03869	0.2728	0.2728	0.3149	0.3027	0.2728	0.2728	0.2955	0.2728	0.2728	0.4083	0.5973	0.2728	1.1262	1.6315	0.8309	0.8773	1.3266	0.5885	0.751	1.0273	0.9492	1.0748	0.9727	0.6323	0.2848	1.0635	0.35325	0.901217	1.35118	5.01369e-05	-0.238874	0.180008	0.31074	0.116415	-0.549615
397	guanidinoacetate	Amino Acid	Creatine Metabolism	43802	LC/MS Polar	344	2884	116.047	352-97-6	763	743	C00581	HMDB00128	1.0029	1.0318	1.2165	1.3113	1.2301	1.2108	0.9284	0.9593	0.6211	0.6771	1.0522	1.041	0.994	1.1775	1.0479	0.8871	1.1954	0.8347	0.9674	0.7442	1.0369	0.7622	1.0117	0.6719	1.16723	1.02277	0.87985	0.865717	-0.0233627	0.444878	-0.24051	0.0525313	-0.407763	0.00500588	0.167253
1087	tricosenoate (23:1)	Lipid	Long Chain Fatty Acid	53255	LC/MS Neg	100009068	6400	351.327		543855	473411			0.9007	1.0049	1.0135	0.8645	0.5499	0.9218	1.3887	1.0544	0.3924	1.67	1.2561	1.1855	1.4189	0.9951	1.2328	1.1749	1.2193	0.7785	1.7942	0.8952	1.0898	0.3367	0.9791	0.6764	0.875883	1.13658	1.15785	0.9619	-0.26749	0.238427	-0.240745	0.221256	0.402638	0.0829068	-0.643382
108	phenylalanine	Amino Acid	Phenylalanine and Tyrosine Metabolism	64	LC/MS Pos Early	460	2878	166.086	63-91-2	6140	5910	C00079	HMDB00159	1.005	0.9471	0.9375	0.995	1.0611	0.8424	0.8229	0.8441	0.5102	0.8624	1.1858	1.2045	1.3915	1.0586	0.9517	0.932	1.0334	0.8249	0.9039	0.8964	1.0647	0.7197	0.8893	0.7638	0.964683	1.03202	0.904983	0.872967	-0.0519647	0.394957	-0.241468	0.060182	-0.0921642	0.299978	-0.149304
306	ethylmalonate	Amino Acid	Leucine, Isoleucine and Valine Metabolism	15765	LC/MS Polar	2054	2785	131.035	601-75-2	11756	11263		HMDB00622	0.8166	0.8153	0.7495	1.2688	0.8672	1.0917	0.7304	0.8184	0.8285	1.0192	0.9488	0.8602	1.0964	1.6718	1.0514	0.9741	0.9808	0.6955	0.8846	0.7717	0.9095	1.0429	1.0773	0.7817	0.93485	1.07833	0.867583	0.911283	0.0708973	0.264183	-0.242832	0.132808	-0.107733	0.241492	-0.135099
1872	N-palmitoyl-sphingosine (d18:1/16:0)	Lipid	Sphingolipid Metabolism	44877	LC/MS Pos Late	1518	2893	538.519	24696-26-2	5283564	4446677		HMDB04949	1.0376	1.1217	1.1389	1.0115	1.0079	0.8604	0.898	0.9921	0.7353	0.9758	1.0789	1.2275	0.972	1.0247	0.8375	0.8537	0.8748	0.7043	0.7372	0.7158	0.8572	0.6471	0.792	0.6973	1.02967	0.877833	0.9846	0.7411	-0.40987	0.00413189	-0.244279	0.0159145	-0.0645677	0.290659	-0.179711
2940	hippurate	Xenobiotics	Benzoate Metabolism	15753	LC/MS Neg	100000014	2106.9	178.051	495-69-2	464	451	C01586	HMDB00714	2.6425	1.6022	2.0145	2.1662	1.6495	0.3848	0.764	1.1624	1.452	0.8514	0.7928	0.9896	2.6666	1.7402	1.4932	1.1865	1.0104	0.7976	0.7771	1.9023	1.1119	1.4861	0.9489	1.2749	1.74328	1.48242	1.00203	1.2502	0.319228	0.118414	-0.245792	0.242039	-0.798877	0.0245235	0.553084
417	glutathione, oxidized (GSSG)	Amino Acid	Glutathione Metabolism	27727	LC/MS Pos Early	448	2667	613.159	103239-24-3	65359	58835	C00127	HMDB03337	1.0995	1.0072	1.06	0.9526	0.8578	0.7491	0.8075	0.9432	0.4947	0.8682	1.074	1.0813	0.9523	1.0247	1.0453	1.1418	0.9928	0.7646	1.0595	0.8553	0.9315	0.7265	0.7364	0.6838	0.954367	0.986917	0.87815	0.832167	-0.0775949	0.337568	-0.246056	0.0381617	-0.120076	0.239568	-0.12598
1933	campesterol	Lipid	Sterol	33997	LC/MS Pos Late	100001269	2873	383.367	474-62-4	173183	151215	C01789	HMDB02869	1.0746	1.0098	0.9891	1.0098	1.0114	1.0624	0.9592	0.9902	0.4813	0.636	0.9199	0.9092	1.3586	1.5159	1.5852	1.5406	1.5088	1.1361	1.3089	1.5338	1.2488	1.2121	1.02	0.9641	1.02618	1.44087	0.815967	1.21462	0.573919	0.00374417	-0.246436	0.0318302	-0.330706	0.017077	0.0842706
1818	1-linoleoylglycerol (18:2)	Lipid	Monoacylglycerol	27447	LC/MS Neg	100001040	6477	279.233	2277-28-3	5283469	4446589			1.1188	1.0173	0.7271	0.8035	1.3717	0.6707	1.1144	1.0129	0.5347	0.9726	1.1795	1.36	2.3355	2.0323	1.2376	1.3098	1.0329	0.9871	1.2115	2.0108	1.7862	0.4718	0.9811	1.063	0.951517	1.4892	1.02902	1.25407	0.285348	0.200091	-0.247923	0.242266	0.112966	0.316995	-0.360889
859	lactate	Carbohydrate	Glycolysis, Gluconeogenesis, and Pyruvate Metabolism	527	LC/MS Polar	482	1468.8	89.0244	79-33-4	612	592	C00186	HMDB00190	1.2963	1.0355	0.9402	1.082	1.0184	0.9816	0.8007	1.2573	0.7699	1.1745	1.1446	1.1943	1.1744	1.2068	1.2278	1.1998	1.2646	0.8628	0.5515	0.9299	1.0364	0.9133	1.3308	1.0728	1.059	1.15603	1.05688	0.97245	-0.12012	0.274081	-0.249487	0.0787049	-0.00288646	0.491868	-0.246601
87	2-aminoadipate	Amino Acid	Lysine Metabolism	6146	LC/MS Pos Early	381	1912	162.076	542-32-5;1118-90-7	469	456	C00956	HMDB00510	1.1919	0.8044	1.1196	0.9153	1.1051	1	0.9953	0.8442	0.5987	1.3058	1.3957	1.0325	1.0527	0.8738	0.8764	0.8276	0.9926	0.7138	0.7531	0.8216	0.9123	0.6385	0.5987	0.7531	1.02272	0.889483	1.0287	0.746217	-0.463156	0.0265822	-0.253373	0.0308351	0.00841579	0.48259	-0.261789
3346	methyl glucopyranoside (alpha + beta)	Xenobiotics	Food Component/Plant	46144	LC/MS Pos Early	100005864	832	212.113						0.6358	0.435	1.0381	0.6265	0.5	0.7158	1	0.9184	0.7631	1.5345	1.7688	0.5596	0.845	1.2161	1.6739	0.9504	1.0791	0.9813	0.435	0.6453	0.7688	0.75	1.5691	1.4853	0.658533	1.1243	1.09073	0.94225	-0.211117	0.297109	-0.254845	0.220296	0.72797	0.0326526	-0.982815
265	leucine	Amino Acid	Leucine, Isoleucine and Valine Metabolism	60	LC/MS Pos Early	397	2864	132.102	61-90-5	6106	5880	C00123	HMDB00687	1.0242	0.9927	0.8861	0.9811	1.0573	0.8002	0.7823	0.9817	0.5477	0.8517	1.0133	1.0986	1.2836	1.1228	1.0737	1.0269	0.9573	0.8737	0.8781	0.8742	1.0707	0.8304	0.9337	0.7204	0.956933	1.05633	0.879217	0.884583	0.00877933	0.477743	-0.255995	0.0221806	-0.1222	0.203907	-0.133796
2	N-acetylglycine	Amino Acid	Glycine, Serine and Threonine Metabolism	27710	LC/MS Polar	100001006	1780	116.035	543-24-8	10972	10507		HMDB00532	0.8276	0.7926	0.9113	0.9322	0.9004	0.9913	1.2656	0.9999	0.6615	0.8657	1.1902	1.6108	1.459	1.0367	1.0001	1.0011	0.7865	0.7628	0.8044	0.5956	1.004	0.8463	0.9758	0.8363	0.892567	1.0077	1.09895	0.843733	-0.381267	0.0580204	-0.256207	0.0979279	0.300094	0.0842116	-0.556301
15	N-acetylthreonine	Amino Acid	Glycine, Serine and Threonine Metabolism	33939	LC/MS Polar	100001274	1700	160.062	17093-74-2	152204	3841173			1.0231	0.9366	0.9547	1.0406	0.9436	0.8104	0.8398	0.8721	0.8422	1.1048	1.2889	1.3194	1.8018	0.9722	1.0035	0.9738	0.9965	0.9161	0.9008	0.8155	0.9518	0.7635	1.3303	0.81	0.9515	1.11065	1.04453	0.92865	-0.169652	0.187747	-0.258197	0.144811	0.134583	0.181068	-0.39278
2833	nicotinamide	Cofactors and Vitamins	Nicotinate and Nicotinamide Metabolism	594	LC/MS Pos Early	432	1942	123.055	98-92-0	936	911	C00153	HMDB01406	1.2452	1.1898	1.196	1.2147	1.012	1.1271	0.988	1.1347	0.6323	1.0493	1.0205	1.1819	1.2299	1.0826	1.0159	1.0951	1.089	0.9393	0.9421	0.9349	1.0688	0.7164	0.8751	0.8464	1.16413	1.0753	1.00112	0.897283	-0.157975	0.144542	-0.261104	0.00829545	-0.217646	0.0445094	-0.0434575
66	trans-urocanate	Amino Acid	Histidine Metabolism	607	LC/MS Polar	537	1882.5	137.036	104-98-3	736715	643824	C00785	HMDB00301	0.6833	0.4694	0.5585	0.8821	0.6881	0.5434	0.2897	0.6592	0.7543	1.9512	2.4352	2.6292	0.9179	0.7399	1.6986	1.0453	0.8436	0.8891	1.1028	0.5408	0.4458	1.0188	1.0177	0.9823	0.637467	1.0224	1.45313	0.851367	-0.771315	0.0944487	-0.264107	0.184922	1.18875	0.0389749	-1.45285
3201	daidzein	Xenobiotics	Food Component/Plant	32453	LC/MS Neg	100001219	3566	253.051	486-66-8	5281708	4445025	C10208	HMDB03312	2.6483	0.461	1.0013	0.461	0.9922	0.7172	1.3965	1.4205	0.7302	0.461	1.6047	1.2048	1.9889	1.0936	1.2319	0.9938	0.7169	1.3975	0.9896	0.9913	1.6548	0.9233	0.9987	0.6213	1.04683	1.2371	1.13628	1.02983	-0.141912	0.32565	-0.264551	0.188981	0.118291	0.409595	-0.382842
696	prolylglycine	Peptide	Dipeptide	40703	LC/MS Pos Early	100003674	2136	173.092	2578-57-6	7408076;6426709	4932143			1.1341	1.0307	0.8141	1.0823	0.9614	0.8757	0.857	0.9362	0.6007	0.8384	1.4926	1.2088	1.3645	1.0494	0.9206	0.8916	0.9693	0.7434	1.1271	0.7073	0.9362	0.7054	0.6745	0.7768	0.98305	0.9898	0.98895	0.821217	-0.268135	0.140917	-0.269374	0.0815599	0.00863279	0.483366	-0.278007
1020	erythronate*	Carbohydrate	Aminosugar Metabolism	42420	LC/MS Polar	100001320	2186	135.03	88759-55-1	2781043	2061231		HMDB00613	1.0837	0.8122	1.0155	0.87	0.8731	0.6417	0.7829	0.6676	0.7332	1.0983	1.1627	1.4489	1.2298	1.6095	0.8507	0.9845	0.7313	0.6782	0.9443	0.7577	0.8836	0.7459	1.0776	0.6384	0.8827	1.014	0.982267	0.84125	-0.22358	0.169182	-0.269451	0.14963	0.154192	0.246234	-0.423643
109	N-acetylphenylalanine	Amino Acid	Phenylalanine and Tyrosine Metabolism	33950	LC/MS Neg	100001256	2597	206.082	2018-61-3	74839	67404	C03519	HMDB00512	1.7635	1.2617	1.0131	0.7606	1.0427	0.732	0.8518	1.0933	0.7127	0.9869	0.7893	1.1174	1.6266	1.4528	1.1619	1.6935	1.1143	1.0526	0.846	1.6681	1.0989	0.9024	1.3003	0.9044	1.0956	1.35028	0.925233	1.12002	0.275631	0.106007	-0.269742	0.105049	-0.243832	0.169782	-0.0259099
2836	nicotinamide riboside	Cofactors and Vitamins	Nicotinate and Nicotinamide Metabolism	33013	LC/MS Pos Early	100001310	2040	255.098	1341-23-7	439924		C03150	HMDB00855	1.1205	1.0625	1.0302	1.0279	0.8499	1.9213	1	0.8993	0.5097	1.0928	0.7494	0.5097	1.4888	1.3359	0.7576	1.441	0.7795	0.5097	2.2343	0.5097	0.5097	0.6098	0.8512	0.5097	1.16872	1.05208	0.793483	0.870733	0.134031	0.399642	-0.272946	0.295359	-0.558653	0.0350222	0.285707
331	N-acetylmethionine sulfoxide	Amino Acid	Methionine, Cysteine, SAM and Taurine Metabolism	45428	LC/MS Pos Early	100005463	880	208.064		193368	167798			2.0954	0.6799	0.6015	1.0715	0.9253	0.7378	1.3602	1.3864	0.9996	2.1257	1.8942	0.8789	1.7311	0.873	0.7953	2.0825	1.3116	0.9526	0.8383	1.1082	0.6858	1.0097	1.2671	1.4827	1.01857	1.29102	1.44083	1.0653	-0.435644	0.0680333	-0.277248	0.187383	0.500363	0.0960252	-0.777611
870	sedoheptulose-7-phosphate	Carbohydrate	Pentose Phosphate Pathway	35649	LC/MS Neg	100001628	599.6	289.033	2646-35-7	616	596	C05382	HMDB01068	1.1493	0.6489	1.3776	0.5777	0.5315	0.4576	1.2261	0.9508	0.6717	1.688	1.9808	1.0279	0.7817	1.2012	1.3122	0.7439	0.6688	0.649	0.8355	0.5904	0.6171	0.4946	0.9721	0.9095	0.790433	0.8928	1.25755	0.736533	-0.771793	0.0179826	-0.277586	0.148375	0.6699	0.0471517	-0.947486
1456	stearoyl ethanolamide	Lipid	Endocannabinoid	38625	LC/MS Pos Late	100002254	1787	328.321	111-57-9	27902	25958		HMDB13078	1.5197	1.4684	1.1972	1.2796	1.1762	1.0616	0.9479	1.466	0.6372	1.2811	1.419	1.1793	1.4496	1.1059	0.9149	1.0962	1.0386	0.7792	1.4227	0.9135	1.0434	0.4871	0.6889	0.7102	1.28378	1.06407	1.15508	0.877633	-0.396307	0.0831428	-0.277898	0.139742	-0.152405	0.201588	-0.125494
7	betaine aldehyde	Amino Acid	Glycine, Serine and Threonine Metabolism	15499	LC/MS Pos Early	1219	1915	120.102	7758-31-8	249	244	C00576	HMDB01252	1.4169	0.4449	1.3434	0.9979	1.0119	1.0021	1.5636	0.5008	0.5744	1.2522	1.1633	0.6546	1.2987	0.7969	0.4333	1.0356	1.3302	0.9936	1.4031	0.7621	0.454	0.9759	0.6312	0.6259	1.03618	0.981383	0.951483	0.8087	-0.234574	0.269895	-0.279212	0.197656	-0.123029	0.357971	-0.156183
5	dimethylglycine	Amino Acid	Glycine, Serine and Threonine Metabolism	5086	LC/MS Pos Early	806	1104	104.071	1118-68-9	673	653	C01026	HMDB00092	0.8898	0.8379	0.747	0.6786	0.8642	0.7472	0.8112	1.0133	0.7484	0.9572	0.8098	0.9867	1.4016	1.6084	1.3139	1.061	1.2138	0.8638	0.9044	0.9598	1.3045	0.9339	1.0886	0.953	0.794117	1.24375	0.887767	1.02403	0.20601	0.0528665	-0.280434	0.0525144	0.16083	0.0639498	-0.441263
305	3-hydroxy-2-ethylpropionate	Amino Acid	Leucine, Isoleucine and Valine Metabolism	32397	LC/MS Polar	100001170	1443.3	117.056	4374-62-3	188979	164207		HMDB00396	0.4441	0.4441	0.536	0.7966	0.4441	0.4441	0.4441	0.6049	0.4441	0.4441	0.4441	0.4441	0.4828	0.4441	0.8695	0.4441	0.4441	0.8505	0.4441	0.4441	0.4441	0.6875	0.4441	0.4441	0.518167	0.589183	0.4709	0.484667	0.0415721	0.391419	-0.281724	0.148495	-0.137995	0.23722	-0.143728
1794	1-(1-enyl-palmitoyl)-GPE (P-16:0)*	Lipid	Lysoplasmalogen	39270	LC/MS Pos Late	100003000	1558	438.298			10471193			1.4399	1.4477	1.2149	1.3533	1.1097	1.2402	0.9007	1.1368	0.7501	1.1604	1.386	1.4156	1.0068	0.6989	0.6349	0.5187	0.6253	0.6423	0.8277	0.5562	0.6966	0.3176	0.5411	0.4532	1.30095	0.687817	1.12493	0.5654	-0.992496	0.000767985	-0.282752	0.124451	-0.209726	0.0874996	-0.0730262
905	maltopentaose	Carbohydrate	Glycogen Metabolism	35163	LC/MS Neg	100001447	1080.9	827.267	34620-76-3	13489094	2941513	C06218	HMDB12254	0.1878	0.1878	0.1878	0.1878	0.1878	0.1878	0.2068	0.1878	0.1878	1	0.1878	0.1878	0.4318	0.1878	0.1878	0.1878	0.1878	0.1878	0.1878	0.1878	0.1878	0.1878	0.1878	0.1878	0.1878	0.228467	0.326333	0.1878	-0.797149	0.164102	-0.282787	0.170447	0.797149	0.164102	-1.07994
1807	1-myristoylglycerol (14:0)	Lipid	Monoacylglycerol	35625	LC/MS Neg	100001618	6353.3	227.202	75685-84-6	79050	71382	C01885	HMDB11561	0.8054	1.8996	0.5732	0.8147	1.2533	0.869	0.9729	1.1921	1.3496	2.0323	0.7872	1.1157	1.1443	1.0271	0.6711	0.8779	0.6443	0.476	0.4729	0.6718	0.9126	0.4901	0.8802	0.5508	1.03587	0.806783	1.24163	0.663067	-0.905013	0.00676756	-0.283027	0.148067	0.261401	0.225849	-0.544428
1813	1-margaroylglycerol (17:0)	Lipid	Monoacylglycerol	34391	LC/MS Neg	100001429	6571	269.249	68002-72-2	107036	96316			1.372	1.3233	1.1287	0.9855	1.3775	0.8502	0.8542	0.9493	0.5704	1.0363	1.0722	1.5432	2.1915	1.6492	1.1873	1.5829	1.066	1.0145	0.9526	1.6762	1.694	0.7915	0.9475	1.0718	1.17287	1.44857	1.00427	1.18893	0.243525	0.19689	-0.284958	0.156513	-0.223897	0.156466	-0.0610617
333	S-adenosylhomocysteine (SAH)	Amino Acid	Methionine, Cysteine, SAM and Taurine Metabolism	42382	LC/MS Neg	197	1832.4	383.114	979-92-0	439155	16788012	C00021	HMDB00939	1.2402	1.1958	1.0565	0.9825	1.0085	1.1368	0.871	0.9915	0.8401	0.7614	1.3006	1.1986	1.5365	0.9653	0.9465	0.9775	1.1435	0.6694	1.3876	0.8111	1.1429	0.4999	0.6123	0.6665	1.10338	1.03978	0.993867	0.853383	-0.219858	0.207373	-0.285017	0.165876	-0.15081	0.142904	-0.134207
1019	N-acetylglucosaminylasparagine	Carbohydrate	Aminosugar Metabolism	48149	LC/MS Pos Early	1215	1212	336.14	2776-93-4	123826	21403014	C04540	HMDB00489	0.9873	0.2113	1.2505	0.9686	1.1716	1.1214	0.7067	0.2113	0.5516	1.0086	1	1.0499	0.5903	0.4699	0.4047	0.2113	0.8235	0.5563	0.8619	0.659	0.3511	0.2113	0.2113	0.2113	0.951783	0.509333	0.754683	0.41765	-0.853577	0.0429102	-0.286316	0.26512	-0.334762	0.180046	0.0484461
1052	phosphate	Energy	Oxidative Phosphorylation	42109	LC/MS Neg	461	608	96.9696	7664-38-2	1061	1032	C00009	HMDB01429	1.0516	1.6037	0.8955	1.4069	1.3307	1.3487	0.946	1.2489	0.9362	0.7075	0.6224	1.3514	1.5397	1.1585	1.0741	1.2987	1.3085	1.0173	1.2817	1.0126	1.3465	0.9845	0.632	0.798	1.27285	1.2328	0.968733	1.00922	0.0590644	0.404036	-0.288703	0.065921	-0.393891	0.0410128	0.105188
2818	thymidine 5'-monophosphate	Nucleotide	Pyrimidine Metabolism, Thymine containing	12023	LC/MS Neg	1248	883	321.049	33430-62-5	9700	10239189	C00364	HMDB01227	0.5853	1.499	1.9321	1	0.5853	1.4327	0.5853	0.8481	0.5853	0.5853	0.5853	1.699	1.825	0.5853	0.7011	0.5853	0.6178	0.5853	1.083	0.5853	0.5853	0.5853	0.5853	0.5853	1.1724	0.816633	0.814717	0.66825	-0.28591	0.24039	-0.289301	0.256558	-0.525095	0.12023	0.235794
80	lysine	Amino Acid	Lysine Metabolism	1301	LC/MS Pos Early	407	2850	147.113	56-87-1	5962	5747	C00047	HMDB00182	1.0176	1.1681	1.0247	0.8529	1.0592	0.8686	0.7756	0.9925	0.4462	0.8128	1.1527	1.1761	1.3363	1.423	1.1092	1.0678	1.2968	0.9064	1.2127	0.8326	1.7547	0.7103	0.6908	0.6325	0.998517	1.18992	0.89265	0.972267	0.123257	0.356626	-0.291437	0.145333	-0.161692	0.203538	-0.129745
2779	uridine	Nucleotide	Pyrimidine Metabolism, Uracil containing	606	LC/MS Polar	535	1431	289.068	58-96-8	6029	5807	C00299	HMDB00296	1.0794	0.9221	1.1336	1.0056	0.9944	0.789	0.8547	0.9055	0.7153	1.0804	1.0763	1.1479	1.385	1.1338	1.2109	1.0265	1.0934	1.1896	1.0524	0.9428	1.0482	0.8477	1.071	0.7876	0.98735	1.1732	0.96335	0.958283	-0.00760777	0.476365	-0.291925	0.00594332	-0.0355015	0.390304	-0.256423
1504	phosphoethanolamine	Lipid	Phospholipid Metabolism	1600	LC/MS Neg	1026	638	140.012	1071-23-4	1015	990	C00346	HMDB00224	1.0848	0.9927	1.0584	0.8832	0.9209	0.7775	0.9345	1.0411	0.8177	1.2096	1.0402	1.4429	1.2216	0.9789	0.8551	1.0073	0.9915	0.6416	0.7993	0.7302	0.7863	0.8363	0.82	0.6776	0.952917	0.949333	1.081	0.77495	-0.480191	0.00407258	-0.292812	0.0296777	0.181945	0.117545	-0.474756
1206	hexadecanedioate	Lipid	Fatty Acid, Dicarboxylate	35678	LC/MS Neg	100001614	4615	285.207	505-54-4	10459	10027	C19615	HMDB00672	1.0721	1.0625	0.9098	0.954	0.872	1.237	0.9379	0.8391	0.6648	0.9753	0.7768	1.3419	1.5675	0.771	1.0561	1.4119	1.0933	0.6648	0.9009	0.811	1	0.921	0.9043	0.8211	1.0179	1.0941	0.922633	0.89305	-0.0470165	0.386306	-0.292932	0.0992809	-0.141767	0.203534	-0.151165
2830	nicotinate	Cofactors and Vitamins	Nicotinate and Nicotinamide Metabolism	1504	LC/MS Neg	567	1180	122.025	59-67-6	938	913	C00253	HMDB01488	2.6101	3.243	3.0615	1.26	0.9772	0.6163	0.6773	0.7145	1.0183	2.0071	1.031	1.4848	1.8292	0.7782	0.6905	0.8147	1.1038	0.9411	0.9584	1.0284	0.9324	0.7754	0.6626	0.6619	1.96135	1.02625	1.1555	0.836517	-0.466051	0.0864221	-0.294916	0.16186	-0.76333	0.0729474	0.468414
1094	nervonate (24:1n9)*	Lipid	Long Chain Fatty Acid	52674	LC/MS Neg	100001231	6804	365.342	506-37-6	5281120	4444565	C08323	HMDB02368	0.8281	1.1854	0.8157	0.7636	0.6332	0.8058	0.7708	0.9422	0.5132	1.3371	1.7225	1.1427	1.1451	1.0203	1.2855	0.9797	0.858	0.6329	1.2393	0.9138	0.8935	0.3983	0.7769	0.5912	0.838633	0.986917	1.07142	0.802167	-0.417546	0.11561	-0.299026	0.123522	0.353408	0.124805	-0.652434
2856	flavin adenine dinucleotide (FAD)	Cofactors and Vitamins	Riboflavin Metabolism	2134	LC/MS Neg	327	2425	784.15	146-14-5;84366-81-4	643975	559059	C00016	HMDB01248	1.1656	1.2379	1.2076	1.1441	0.974	1.1597	0.9091	1.2487	0.7914	1.0821	0.9794	1.1619	1.2898	1.0328	1.0935	1.0896	1.178	0.9619	1.055	0.8351	1.0206	0.6813	0.909	0.887	1.14815	1.1076	1.02877	0.898	-0.196128	0.0842879	-0.30265	0.00786948	-0.158395	0.0794064	-0.144254
1497	choline	Lipid	Phospholipid Metabolism	15506	LC/MS Pos Early	1256	1961	104.107	67-48-1	305	149278	C00114	HMDB00097	0.8882	1.1001	1.0136	0.9162	0.7902	0.9683	0.9227	1.0113	0.6743	0.9266	1.0162	1.1239	1.3419	1.0239	0.874	1.0036	0.9782	0.761	1.0094	0.8585	0.6355	0.7094	0.7342	0.903	0.9461	0.9971	0.945833	0.808333	-0.226636	0.066738	-0.302788	0.0414417	-0.000406694	0.498633	-0.302381
299	2-methylbutyrylcarnitine (C5)	Amino Acid	Leucine, Isoleucine and Valine Metabolism	45095	LC/MS Pos Early	100001509	3035	246.17	31023-25-3	6426901	4932320		HMDB00378	0.9413	0.4714	0.4714	0.8527	0.9098	1.0401	0.4714	0.4714	0.4714	0.4714	0.4714	0.4714	1.5974	0.8246	1.2875	1.2328	1.2687	1.3194	2.1867	0.4714	1.7494	0.4714	0.7478	0.4714	0.781117	1.25507	0.4714	1.01635	1.10837	0.0542892	-0.304367	0.240081	-0.728586	0.00596772	0.42422
1705	1-palmitoyl-GPE (16:0)	Lipid	Lysolipid	35631	LC/MS Pos Late	100001567	1544	454.293		9547069	7826019		HMDB11503	1.3916	1.3912	1.2115	1.2352	1.0474	1.1106	0.8052	1.0008	0.6603	1.011	1.109	1.1604	1.1609	0.8398	0.7615	0.6788	0.7854	0.7985	0.9827	0.7904	0.7867	0.4029	0.5793	0.5261	1.23125	0.837483	0.957783	0.678017	-0.498379	0.0185185	-0.30474	0.0895849	-0.362352	0.00895002	0.0576127
1708	1-stearoyl-GPE (18:0)	Lipid	Lysolipid	42398	LC/MS Pos Late	100001461	1626	482.324	69747-55-3	9547068	7826018		HMDB11130	1.7375	1.758	1.376	1.5899	1.3443	1.4753	0.9948	1.3286	0.7684	1.0819	1.3281	1.4114	1.4303	1.005	0.9996	0.8343	0.9794	1.0004	1.3795	0.9147	1.0068	0.5318	0.6113	0.6109	1.54683	1.0415	1.1522	0.8425	-0.451643	0.0461508	-0.305914	0.114991	-0.424927	0.00497792	0.119012
1811	1-palmitoylglycerol (16:0)	Lipid	Monoacylglycerol	21127	LC/MS Neg	100000827	6400	255.233	542-44-9	14900	14201		HMDB31074	1.0827	1.4526	0.8117	0.7556	1.4617	0.696	0.6147	1.4841	0.8615	1.0161	1.2272	1.8087	2.5064	2.073	1.4526	1.5003	0.8112	0.7312	0.8099	1.9154	1.8082	0.6087	0.9839	1.1849	1.04338	1.51245	1.16872	1.2185	0.060181	0.43141	-0.311781	0.215119	0.163656	0.296041	-0.475437
266	N-acetylleucine	Amino Acid	Leucine, Isoleucine and Valine Metabolism	1587	LC/MS Neg	1082	2400	172.098	1188-21-2	70912	64075	C02710	HMDB11756	1.5365	1.1715	1.1003	0.8331	0.9635	0.9781	0.7508	0.8928	0.8342	1.0262	0.9886	1.0114	2.4365	1.2785	1.2836	1.6811	0.9347	1.3158	1.1477	1.5719	1.1289	0.7761	1.6703	0.884	1.09717	1.48837	0.917333	1.19648	0.383282	0.0495992	-0.31493	0.142626	-0.258265	0.0661701	-0.056665
986	UDP-N-acetylglucosamine/galactosamine	Carbohydrate	Nucleotide Sugar	46148	LC/MS Neg	100002957	646	606.074						1.3118	0.662	1.58	0.853	0.3959	0.6318	1.4742	0.8786	0.456	0.9101	1.1374	1.283	1.101	0.3959	0.7574	0.3959	1.1064	1.133	0.3959	0.3959	0.7986	0.8601	0.6527	0.825	0.90575	0.814933	1.02322	0.6547	-0.644206	0.0275858	-0.315848	0.181557	0.175927	0.313958	-0.491775
1102	eicosapentaenoate (EPA; 20:5n3)	Lipid	Polyunsaturated Fatty Acid (n3 and n6)	18467	LC/MS Neg	2050	5450	301.217	10-2005-9;10417-94-4	446284	393682	C06428	HMDB01999	1.0886	1.6951	0.7787	0.9469	0.6353	0.7315	0.6311	1.0629	0.829	1.3686	1.0531	1.3449	1.1963	0.8321	0.9172	0.5864	0.6823	0.4572	0.6226	0.6996	1.057	0.4089	0.6829	0.2784	0.97935	0.778583	1.04827	0.6249	-0.746309	0.0125055	-0.317226	0.170427	0.0981093	0.366533	-0.415335
1452	oleoyl ethanolamide	Lipid	Endocannabinoid	38102	LC/MS Neg	1137	6400	324.291	11-58-0;111-58-0	5283454	4446574		HMDB02088	0.877	1.5179	0.8428	0.8231	0.721	1.002	0.6886	0.8082	0.4543	1.1195	1.5446	0.8779	1.4191	1.4409	1.1497	0.7671	0.8793	0.7487	1.3047	0.998	0.9317	0.4986	0.7364	0.6671	0.963967	1.06747	0.915517	0.856083	-0.0968349	0.382322	-0.318368	0.125403	-0.0743971	0.403705	-0.243971
1609	arachidonoylcholine	Lipid	Phospholipid Metabolism	53261	LC/MS Pos Late	100009332	1390	390.337						0.7265	1.0923	0.7265	0.8738	0.7265	1.1159	0.7265	0.7265	0.7265	0.7265	0.7265	1.0353	2.2038	0.7265	0.7265	0.7265	0.7265	0.7265	0.9455	0.7265	0.7265	0.8286	0.7265	0.7265	0.876917	0.972717	0.777967	0.780017	0.00379661	0.487425	-0.318515	0.22844	-0.172731	0.152306	-0.145783
1810	1-pentadecanoylglycerol (15:0)	Lipid	Monoacylglycerol	47898	LC/MS Neg	100001431	6200	241.217		190750	165667			1.0505	1.0593	0.8035	0.8987	1.1936	0.8414	0.7773	1.0847	0.7202	1.1285	0.9344	1.5937	3.1561	1.9949	1.0512	1.775	1.2993	0.9192	1.084	1.7186	1.7418	0.7172	1.3704	1.5399	0.9745	1.69928	1.0398	1.36198	0.389403	0.0760111	-0.319217	0.194271	0.093572	0.32872	-0.412789
1470	chiro-inositol	Lipid	Inositol Metabolism	37112	LC/MS Polar	100001859	3191.2	225.062	643-12-9		10254647	C19891	HMDB34220	0.4141	0.7302	0.4141	0.4141	0.7885	0.5793	0.7876	1.0082	0.4141	0.8276	0.4141	1	1.5078	1.2527	1.2285	1.3053	1.4323	1.0933	0.9491	0.887	1.2289	0.9458	1.4336	0.8184	0.556717	1.30332	0.741933	1.0438	0.492484	0.033002	-0.320342	0.0231465	0.414346	0.0923852	-0.734689
1798	1-(1-enyl-stearoyl)-GPE (P-18:0)*	Lipid	Lysoplasmalogen	39271	LC/MS Pos Late	100003001	1649	466.329						1.3957	1.4813	1.2132	1.3136	1.0575	1.2228	0.8705	1.065	0.7022	1.0137	1.3104	1.3304	1.5898	1.1435	1.0382	0.8896	0.9863	0.9795	1.3341	0.9298	1.1182	0.5539	0.7178	0.623	1.28068	1.10448	1.0487	0.879467	-0.253901	0.157126	-0.328671	0.0967142	-0.288312	0.0381802	-0.0403591
392	creatinine	Amino Acid	Creatine Metabolism	513	LC/MS Pos Early	275	2055	114.066	60-27-5	588	568	C00791	HMDB00562	1.0888	1.1363	1.0662	1.1457	1.2091	1.2332	1.0169	1.1315	0.6598	0.9663	0.9373	0.9936	1.3489	1.4502	1.249	1.0939	1.0064	1.0074	0.886	0.7871	1.1662	1.0755	0.9408	0.8338	1.14655	1.19263	0.9509	0.948233	-0.00405152	0.488168	-0.330837	0.0148686	-0.269934	0.00921295	-0.0609028
367	citrulline	Amino Acid	Urea cycle; Arginine and Proline Metabolism	2132	LC/MS Pos Early	391	1520	176.103	372-75-8	9750	810	C00327	HMDB00904	1.5272	1.5543	1.4338	1.2633	1.4008	1.4332	1.1105	0.7913	0.4662	1.0261	0.8456	1.2028	1.2611	1.3005	1.2583	1.2735	1.0058	0.9942	1.1824	0.9136	1.3215	0.7684	0.722	0.7266	1.43543	1.18223	0.907083	0.939083	0.0500181	0.418097	-0.33219	0.0346142	-0.662179	0.000544956	0.32999
3189	cinnamoylglycine	Xenobiotics	Food Component/Plant	38637	LC/MS Neg	100002253	3127	204.067	16534-24-0	709625	618829		HMDB11621	0.8866	0.2669	1.007	1.2288	1.3058	0.2669	0.2825	0.7297	0.9576	0.2669	0.2669	0.2669	4.346	2.14	1.8742	0.894	0.5777	0.993	1.5656	3.3216	1.093	0.8539	0.6721	1.0837	0.827	1.80415	0.46175	1.43165	1.63249	0.0210387	-0.33364	0.300697	-0.840775	0.0677344	0.507135
189	3-phenylpropionate (hydrocinnamate)	Amino Acid	Phenylalanine and Tyrosine Metabolism	15749	LC/MS Neg	100000010	2860	149.061	501-52-0	107	10181339	C05629	HMDB00764	1.9221	0.9641	2.8625	1.4494	0.8574	0.5328	1.0902	1.1655	0.7924	0.5328	0.95	0.9382	1.0648	0.5328	1.0359	1.0522	1.1954	0.855	0.591	1.1448	0.9294	0.7694	0.5837	0.5328	1.43138	0.956017	0.911517	0.758517	-0.265088	0.141258	-0.333855	0.0898388	-0.651069	0.0899784	0.317214
1060	10-undecenoate (11:1n1)	Lipid	Medium Chain Fatty Acid	32497	LC/MS Neg	100001197	5085.8	183.139	1333-28-4		10771160			0.6002	1.2545	1.4311	1.0684	1.0045	1.1848	0.8558	0.4372	1.3285	2.0555	0.4651	0.4372	1.0367	1.1188	1	0.4372	1.2388	0.7709	0.959	0.4372	0.878	1.2957	0.4372	0.4372	1.09058	0.933733	0.929883	0.740717	-0.328128	0.274247	-0.334089	0.165022	-0.229978	0.29619	-0.10411
1058	caprate (10:0)	Lipid	Medium Chain Fatty Acid	1642	LC/MS Neg	888	5090.7	171.139	112-37-8	2969	2863	C01571	HMDB00511	0.5694	0.9589	0.8233	0.9193	1.3603	0.9648	1.1756	1.2367	1.898	3.0383	1.4393	0.8475	1.0352	1.0776	0.7547	0.9196	0.8186	0.5717	0.7869	0.6727	0.5293	0.7129	0.652	0.7389	0.932667	0.8629	1.6059	0.682117	-1.23529	0.00828737	-0.339175	0.0297198	0.783949	0.0365295	-1.12312
332	S-adenosylmethionine (SAM)	Amino Acid	Methionine, Cysteine, SAM and Taurine Metabolism	15915	LC/MS Pos Early	1263	3002	399.145	24346-00-7;86867-01-8;86867-0108	34755		C00019	HMDB01185	1.3853	1.0487	1.538	1.3871	1.0003	0.9058	0.7865	1.1093	0.3962	0.82	0.8336	1.3711	1.1488	1.0601	0.9807	1.2188	0.9867	0.6602	0.6478	0.7491	1.2158	0.6682	0.7611	0.7289	1.21087	1.00922	0.886117	0.79515	-0.15627	0.290684	-0.343937	0.0487775	-0.450471	0.0431466	0.106534
2872	gulonic acid*	Cofactors and Vitamins	Ascorbate and Aldarate Metabolism	46957	LC/MS Polar	100001586	2750	195.051	20246-53-1	9794176	7969943		HMDB03290	0.7926	0.8266	0.8025	0.9153	0.7961	0.8422	0.6802	0.8934	0.549	0.9961	0.9003	0.9453	1.3576	2.7007	1.0039	1.27	1.0381	0.6338	0.6868	0.8876	1.0043	0.8362	1.6613	1.2224	0.829217	1.33402	0.827383	1.04977	0.343441	0.0963857	-0.345708	0.201153	-0.00319322	0.490292	-0.342515
3786	O-sulfo-L-tyrosine	Xenobiotics	Chemical	45413	LC/MS Neg	100005384	990	260.023		514186	448617			0.6328	0.4551	0.6416	0.4551	0.4998	0.4784	0.5329	0.6171	0.4551	0.4551	0.737	0.4551	0.4551	1.263	0.4551	0.4551	0.4551	0.4551	0.4551	0.4551	0.4551	0.4551	0.4551	0.5018	0.527133	0.58975	0.54205	0.462883	-0.227777	0.0639354	-0.349455	0.184531	0.040258	0.402644	-0.389713
1820	1-linolenoylglycerol (18:3)	Lipid	Monoacylglycerol	34393	LC/MS Neg	100001435	6214	277.217		53480978	21403134		HMDB11569	1.0629	1.0056	0.8585	0.7887	1.4083	0.7017	0.8416	0.9944	0.6299	0.7286	1.3216	2.0743	2.9687	2.0576	1.3538	1.3676	1.0145	1.1813	1.1191	1.6637	1.9906	0.6305	1.1894	1.208	0.97095	1.65725	1.0984	1.30022	0.243349	0.252115	-0.350039	0.169918	0.177935	0.304837	-0.527974
1116	docosadienoate (22:2n6)	Lipid	Polyunsaturated Fatty Acid (n3 and n6)	32415	LC/MS Neg	100001182	6034	335.296	7370-49-2	5282807	4445934	C16533	HMDB61714	0.9932	1.1662	0.9912	1.0701	0.7883	1.1456	1.074	1.0986	0.6027	1.3915	1.3523	1.0068	0.9288	0.7074	0.689	0.6049	0.5969	0.4851	0.8111	0.5632	0.5482	0.2372	0.5064	0.4786	1.02577	0.668683	1.08765	0.524117	-1.05325	0.00111502	-0.351435	0.0832834	0.0845118	0.320849	-0.435947
1668	1-palmitoyl-GPC (16:0)	Lipid	Lysolipid	33955	LC/MS Pos Late	100001263	1525	496.34	17364-16-8	86554	78064		HMDB10382	1.5698	1.5281	1.4611	1.4408	1.2214	1.2521	0.9568	1.1091	0.7101	1.0972	1.2325	1.3333	1.4793	1.0268	1.0388	0.8948	0.9998	1.0002	1.0957	0.9071	1.006	0.5626	0.7915	0.6822	1.41222	1.07328	1.07317	0.84085	-0.351954	0.0423142	-0.352111	0.0377884	-0.396087	0.0050179	0.0439767
1113	arachidonate (20:4n6)	Lipid	Polyunsaturated Fatty Acid (n3 and n6)	1110	LC/MS Neg	229	5535	303.233	506-32-1	444899	392692	C00219	HMDB01043	1.3418	1.3689	1.0935	1.1713	0.862	1.0919	0.9255	1.02	0.6869	1.1611	1.1454	1.0695	1.1374	0.9507	0.7469	0.5763	0.8122	0.7203	0.9252	0.6569	0.7833	0.4146	0.5745	0.5141	1.1549	0.823967	1.0014	0.644767	-0.635169	0.00335027	-0.353809	0.0677565	-0.20575	0.0871371	-0.148059
971	galactonate	Carbohydrate	Fructose, Mannose and Galactose Metabolism	27719	LC/MS Polar	100001026	3085	195.051	299-28-5	128869	114198	C00880	HMDB00565	0.9803	0.9963	0.7774	1.3947	1.2048	1.0037	0.6649	2.3311	0.9431	1.0751	0.7799	1.2052	1.3611	1.2384	1.2984	0.9787	1.2433	0.6297	0.8298	0.7566	1.1796	0.4772	1.1109	0.912	1.05953	1.12493	1.16655	0.877683	-0.410476	0.152483	-0.358067	0.0687298	0.138819	0.345214	-0.496886
1819	2-linoleoylglycerol (18:2)	Lipid	Monoacylglycerol	32506	LC/MS Neg	100000987	6250	279.233	3443-82-1	5365676	4517636		HMDB11538	1.0003	0.8801	0.7975	0.8394	1.3819	0.6241	0.8108	1.291	0.5987	0.9997	1.2252	1.3671	2.2584	2.2438	1.6048	1.4736	1.1321	1.1317	1.0232	1.5748	2.1037	0.5799	1.0582	1.3276	0.92055	1.64073	1.04875	1.2779	0.285104	0.187408	-0.360566	0.125714	0.188103	0.222969	-0.548669
1864	sphingosine	Lipid	Sphingolipid Metabolism	17747	LC/MS Pos Late	297	1393	300.29	123-78-4	5353955	4510275	C00319	HMDB00252	0.987	1.013	0.8681	0.9682	1.1197	0.8099	0.7751	1.1563	0.855	1.19	1.2108	1.0952	1.211	1.4025	1.1645	1.1038	1.0922	0.8624	0.6828	0.8302	1.0593	0.8292	1.0742	0.8485	0.960983	1.1394	1.04707	0.887367	-0.238751	0.0667294	-0.360672	0.0119858	0.12377	0.175569	-0.484442
49	4-hydroxyglutamate	Amino Acid	Glutamate Metabolism	40499	LC/MS Pos Early	100002544	1141	164.055	2485-33-8	439902	388936	C03079	HMDB01344	1.2861	1.0227	0.4459	0.4459	1.0812	0.4459	0.975	0.9378	0.4459	1.3571	0.9842	0.4459	0.8685	0.4459	0.4459	0.4459	1.4724	0.9836	1.0158	0.4459	0.6536	0.5446	0.4459	0.5226	0.78795	0.777033	0.85765	0.604733	-0.50409	0.0827044	-0.361677	0.194242	0.122285	0.375293	-0.483962
310	isobutyrylcarnitine	Amino Acid	Leucine, Isoleucine and Valine Metabolism	33441	LC/MS Pos Early	100001055	2810	232.154	25518-49-4	168379			HMDB00736	0.2288	1.1029	1.459	0.5614	1.1688	0.3726	1.2232	0.078	0.078	0.0937	0.4007	0.4497	3.3557	1.5099	1.7664	1.7914	2.0287	2.0476	3.7923	1.614	2.9802	0.3108	0.5456	0.4298	0.815583	2.08328	0.387217	1.61212	2.05774	0.0398558	-0.369903	0.245188	-1.07469	0.0726609	0.704788
1248	1-dihomo-linoleoylglycerol (20:2)	Lipid	Fatty Acid, Keto	35103	LC/MS Neg	100001483	6800	307.264			21403143			1.4539	1.3164	0.9678	0.9889	1.3354	0.9664	0.9663	1.6524	1.0389	1.6843	1.4044	1.4809	1.6612	1.2894	0.797	1.006	0.7298	0.7077	0.8289	1.1862	0.7936	0.5552	0.5784	0.8409	1.17147	1.03185	1.3712	0.7972	-0.782425	0.0020829	-0.37222	0.111144	0.227123	0.111527	-0.599343
878	ribonate	Carbohydrate	Pentose Metabolism	27731	LC/MS Polar	100001007	2425	165.04	5336-08-03	5460677	4574162	C01685	HMDB00867	0.6939	1.0173	0.7618	0.7653	0.9696	0.6869	0.3904	0.7855	0.2219	0.7507	1.1485	1.0047	0.8747	1.878	1.2064	1.3184	1.0743	0.3823	0.6135	0.7247	1.2444	0.8649	1.1964	0.5489	0.8158	1.12235	0.71695	0.865467	0.271606	0.224232	-0.374972	0.150517	-0.186343	0.269951	-0.188629
2691	inosine	Nucleotide	Purine Metabolism, (Hypo)Xanthine/Inosine containing	1123	LC/MS Neg	361	1602.1	267.073	58-63-9	6021	21241953	C00294	HMDB00195	1.0884	1.1003	1.1738	1.1197	1.0711	1.014	0.8939	1.0003	0.6369	1.0853	0.9997	1.041	1.2702	1.2338	1.1757	1.1228	1.2042	1.0218	0.7934	0.9216	1.1569	0.7992	0.9479	0.7995	1.09455	1.17142	0.94285	0.903083	-0.0621691	0.330652	-0.375323	0.00140884	-0.215238	0.0275396	-0.160086
1465	N-palmitoyltaurine	Lipid	Endocannabinoid	39835	LC/MS Neg	100003239	5560	362.237	83982-06-3		14435932			1.5108	1.1946	0.8789	1.0755	0.6625	0.9083	1.0504	0.1819	0.6181	1.9487	1.4092	0.6653	2.1696	1	1.3702	0.7175	1.0251	0.5988	0.9673	1.0314	1.1021	0.6285	1.0502	0.5177	1.03843	1.14687	0.978933	0.882867	-0.149015	0.367849	-0.37743	0.160649	-0.0851261	0.419252	-0.292304
354	N-acetyltaurine	Amino Acid	Methionine, Cysteine, SAM and Taurine Metabolism	48187	LC/MS Polar	100005466	1249	166.018		159864	140553			0.9631	0.9602	1.303	1.1344	1.1184	1.0156	1.3407	1.1565	0.7976	1.2701	2.1303	2.2252	1.5152	1.471	0.9457	1.5187	0.9081	0.8749	1.2488	1.0587	0.9844	0.6401	0.9421	0.6845	1.08245	1.2056	1.48673	0.926433	-0.682387	0.0245084	-0.379992	0.0585925	0.457846	0.0600501	-0.837838
2935	pyridoxamine phosphate	Cofactors and Vitamins	Vitamin B6 Metabolism	3138	LC/MS Pos Early	493	1932	249.063	529-96-4	1053	1024	C00647	HMDB01555	1.29	1.134	0.992	1.4115	1.093	1.4788	1.1924	1.1103	0.6597	1.0437	1.1952	0.8346	1.2879	1.1391	0.893	1.0256	1.008	1.1981	1.1725	0.6766	1.214	0.6631	0.6689	0.6394	1.23322	1.09195	1.00598	0.839083	-0.26172	0.134494	-0.380021	0.0368589	-0.29382	0.0411049	-0.0862009
60	1-methylhistidine	Amino Acid	Histidine Metabolism	30460	LC/MS Pos Early	100001051	2755	170.092	332-80-9	92105	83153	C01152	HMDB00001	0.9976	1.0024	0.9429	0.8489	0.8936	1.0122	0.6094	0.8435	0.3671	0.9693	0.6813	0.6768	1.445	1.7485	1.0504	0.8202	1.0534	0.9361	1.0486	0.8857	1.0406	0.899	0.752	0.7629	0.9496	1.1756	0.691233	0.898133	0.377757	0.0318107	-0.388396	0.0494447	-0.458147	0.00765299	0.0697514
964	galactose 1-phosphate	Carbohydrate	Fructose, Mannose and Galactose Metabolism	15706	LC/MS Polar	100000300	4552	259.022	19046-60-7	123912		C00446	HMDB00645	1.0335	0.53	1.1392	0.6892	0.7407	0.4517	0.9676	0.8917	0.9542	1.1447	1.4184	1.0111	1.0612	0.8852	0.9359	0.9701	0.787	1.5129	0.4126	0.6684	0.7307	0.7094	1.178	0.9889	0.76405	1.02538	1.06462	0.781333	-0.446324	0.0307292	-0.392153	0.0684758	0.478595	0.0260301	-0.870748
1066	pentadecanoate (15:0)	Lipid	Long Chain Fatty Acid	1361	LC/MS Neg	980	5521	241.217	1002-84-2;10002-84-2	13849	13249	C16537	HMDB00826	0.9836	1.0018	0.9749	0.8929	0.7686	0.8824	1.1618	1.0508	0.9204	1.377	1.3417	1.1296	1.5052	1.4145	1.1614	1.3552	1.2629	1.0319	0.9894	0.9982	0.9669	0.8843	1.0737	0.9727	0.917367	1.28852	1.16355	0.980867	-0.246404	0.0175761	-0.393582	0.00106399	0.342963	0.00561511	-0.736545
1460	arachidonoyl ethanolamide	Lipid	Endocannabinoid	32463	LC/MS Pos Late	1488	1535	348.29	94421-68-8	5281969	4445241	C11695	HMDB04080	0.8496	0.9737	1.1606	1.0807	1.0566	0.9946	1.0696	1.0655	0.6256	1.0949	1.1652	1.0931	1.0799	1.1249	0.8236	0.7476	0.9481	0.9877	0.827	0.7538	1.0054	0.4674	0.6603	0.6145	1.0193	0.951967	1.01898	0.7214	-0.498259	0.0111722	-0.400112	0.0188601	-0.000448273	0.498647	-0.399663
1033	alpha-ketoglutarate	Energy	TCA Cycle	528	LC/MS Polar	93	2700	145.014	305-72-6;328-50-7;22202-68-2	51	50	C00026	HMDB00208	0.7746	0.8838	1.0029	1.1961	0.9971	0.9585	0.8997	1.0635	0.4922	0.5217	0.7227	1.1593	1.0701	1.41	1.1398	0.8873	0.8447	0.7418	0.7936	0.5908	1.1441	0.5857	0.8266	0.6698	0.968833	1.01562	0.80985	0.768433	-0.0757346	0.388336	-0.402364	0.0441989	-0.258594	0.119753	-0.14377
1675	1-stearoyl-GPC (18:0)	Lipid	Lysolipid	33961	LC/MS Pos Late	100001271	1606	524.371	19420-57-6	497299	435389		HMDB10384	1.5915	1.4499	1.2911	1.351	1.1897	1.3053	0.9813	1.2249	0.6996	1.1496	1.3272	1.2912	1.3803	1.0404	0.8914	0.9024	1.0187	0.9392	1.1125	0.8488	1.0324	0.48	0.6086	0.5807	1.36308	1.02873	1.1123	0.777167	-0.51725	0.0208328	-0.404573	0.0405743	-0.293328	0.0247685	-0.111245
2922	thiamin monophosphate	Cofactors and Vitamins	Thiamine Metabolism	15798	LC/MS Neg	523	1448	343.064	532-40-1	3382778	2627905	C01081	HMDB02666	1.1088	1.5603	1.289	1.297	1.0378	1.1333	0.8566	1.1741	0.9255	1.1395	1.1359	1.3626	1.4181	1.2791	1.2593	1.0132	1.4046	0.8898	0.9716	0.9412	0.9761	0.6808	1.016	0.9017	1.2377	1.21068	1.09903	0.914567	-0.265075	0.0330215	-0.404661	0.00728006	-0.171427	0.11243	-0.233235
132	4-hydroxyphenylpyruvate	Amino Acid	Phenylalanine and Tyrosine Metabolism	1669	LC/MS Neg	1141	1690.1	179.035	156-39-8	979	954	C01179	HMDB00707	1.7999	1.0281	1.1971	1.0227	0.7383	0.5791	0.8571	0.8378	0.3712	1.686	1.221	0.9773	0.6877	0.4253	0.5511	1.1132	1.7383	1.0455	1.0508	0.7229	0.9019	0.3011	0.6372	0.5843	1.06087	0.92685	0.991733	0.6997	-0.503216	0.0956565	-0.405599	0.166671	-0.0972192	0.393611	-0.30838
1831	2-palmitoleoylglycerol (16:1)*	Lipid	Monoacylglycerol	52432	LC/MS Neg	100008953	6016	253.217						0.7405	0.8676	0.5676	0.6708	1.7076	0.4345	0.6092	0.9196	1.0355	1.8025	0.9309	1.1412	1.9543	1.7575	1.4558	1.0282	2.2015	0.6472	0.3713	1.0011	0.9989	0.6027	3.1206	0.7172	0.831433	1.50742	1.07315	1.1353	0.0812218	0.445282	-0.409005	0.225248	0.368179	0.175238	-0.777184
1951	7-hydroxycholesterol (alpha or beta)	Lipid	Sterol	47890	LC/MS Pos Late	100005999	1930	367.336						0.181	0.3918	0.181	0.181	0.3631	0.181	0.181	1	0.181	0.9954	0.181	0.2746	1.0164	1.0636	0.181	1.7185	1.1518	0.2412	0.181	0.181	0.181	1.0366	1.0505	1.406	0.246483	0.895417	0.468833	0.672683	0.520852	0.243078	-0.412632	0.257369	0.927585	0.113796	-1.34022
1346	16-hydroxypalmitate	Lipid	Fatty Acid, Monohydroxy	39609	LC/MS Neg	100002953	5236.2	271.228	506-13-8	10466	10034	C18218	HMDB06294	1.034	1.1425	0.9539	0.9343	1.1651	0.9207	0.9089	0.8155	0.5838	1.1396	0.8252	0.98	1.3726	0.8718	0.898	1.3578	0.9623	0.7632	0.769	1.0839	0.6737	0.6018	0.5269	1.02	1.02508	1.03762	0.8755	0.779217	-0.168083	0.220033	-0.413177	0.0487995	-0.227562	0.059424	-0.185615
370	homocitrulline	Amino Acid	Urea cycle; Arginine and Proline Metabolism	22138	LC/MS Pos Early	100000963	1908	190.119	1190-49-4	65072	58582	C02427	HMDB00679	1.0298	0.9095	0.8642	0.9107	0.686	1.2863	0.7489	0.5594	0.5594	0.6356	0.603	0.6248	1.1385	1.6006	1.0426	1.1128	0.5594	1.0571	1	1.0035	1.1957	0.5594	0.5594	0.5594	0.94775	1.08517	0.62185	0.8129	0.386511	0.0718766	-0.416767	0.0793877	-0.60794	0.00183045	0.191173
2858	pantothenate	Cofactors and Vitamins	Pantothenate and CoA Metabolism	1508	LC/MS Pos Early	1024	1667	220.118	137-08-6	6613	6361	C00864	HMDB00210	1.1916	1.0465	1.3207	1.0306	1.0653	1.0937	0.9455	1.0725	0.6631	0.8212	1.0202	1.0275	1.4188	1.3427	0.9125	1.1907	1.1719	0.9425	1.0654	0.8498	1.1885	0.73	0.7438	0.6396	1.12473	1.16318	0.925	0.869517	-0.0892397	0.309257	-0.419793	0.0177619	-0.282058	0.014331	-0.137735
1796	1-(1-enyl-oleoyl)-GPE (P-18:1)*	Lipid	Lysoplasmalogen	44621	LC/MS Pos Late	100005372	1566	464.314						1.3318	1.3689	1.1038	1.1953	1.008	1.1408	0.992	0.9599	0.6171	1.092	1.3469	1.3841	1.3772	0.8983	0.8416	0.6548	0.8955	0.8095	1.0597	0.6963	0.8121	0.4648	0.5752	0.4843	1.19143	0.912817	1.06533	0.682067	-0.64332	0.0134535	-0.420412	0.0604604	-0.161393	0.174497	-0.259019
1710	1-oleoyl-GPE (18:1)	Lipid	Lysolipid	35628	LC/MS Pos Late	100001569	1554	480.308	89576-29-4	9547071	7826021		HMDB11506	1.6949	1.7448	1.4001	1.6594	1.3693	1.4379	0.7171	1.0591	0.5382	0.8704	1.3322	1.4488	1.4716	0.9635	1.0028	0.7229	1.0026	1.0091	1.227	0.9035	0.9456	0.4084	0.582	0.5452	1.55107	1.02875	0.9943	0.768617	-0.371417	0.13285	-0.420556	0.0677257	-0.641508	0.00291422	0.220951
1854	N-palmitoyl-sphinganine (d18:0/16:0)	Lipid	Sphingolipid Metabolism	52604	LC/MS Pos Late	100009028	3090	540.535	5966-29-0	5283572	4446685		HMDB11760	1.0035	1.2907	1.2442	1.0453	0.9096	0.7841	0.7328	1.0733	0.8825	0.9415	0.9965	1.2886	1.1319	1.2324	0.9126	0.9895	0.8613	0.6685	0.685	0.7795	0.9431	0.5753	0.72	0.6186	1.04623	0.966033	0.985867	0.72025	-0.452895	0.0087287	-0.423575	0.0153943	-0.0857402	0.297911	-0.337835
3804	2-aminophenol sulfate	Xenobiotics	Chemical	43266	LC/MS Neg	100004322	1677	188.002		181670	158022		HMDB61116	1.7444	1.8472	1.3504	1.4125	1.4145	1.2852	0.7373	1.05	0.6542	0.5363	0.8495	1	2.3871	2.8928	1.1376	0.7438	0.5829	0.5854	0.6291	0.9563	1.0968	0.8477	1.3052	1.3672	1.50903	1.38827	0.80455	1.03372	0.361587	0.0670434	-0.425444	0.211962	-0.907371	0.000103077	0.481927
1677	1-oleoyl-GPC (18:1)	Lipid	Lysolipid	48258	LC/MS Pos Late	100001272	1540	522.355	19420-56-5	16081932	17240641		HMDB02815	1.7778	1.8105	1.6736	1.6097	1.3784	1.3745	0.7626	0.978	0.4307	0.8905	1.4958	1.6069	1.6598	1.0252	1.1416	0.7946	1.004	0.9577	1.244	0.996	0.9947	0.3888	0.7016	0.5693	1.60408	1.09715	1.02742	0.815733	-0.332852	0.183558	-0.427591	0.0721798	-0.642728	0.00787731	0.215136
442	gamma-glutamylphenylalanine	Peptide	Gamma-glutamyl Amino Acid	33422	LC/MS Neg	100000491	1825	293.114	7432-24-8	111299	99868		HMDB00594	0.9405	0.8165	0.6068	0.615	0.8509	0.5421	0.4917	0.8533	0.4932	0.4917	0.5769	0.846	2.1876	1.1274	1.0091	1.3979	1	1.3088	0.9717	1.2639	1.2269	0.5606	1.1142	0.8286	0.728633	1.33847	0.625467	0.994317	0.668772	0.00908748	-0.428804	0.0679147	-0.22026	0.157889	-0.208544
257	indole-3-carboxylic acid	Amino Acid	Tryptophan Metabolism	38116	LC/MS Neg	100002185	1708.8	160.04	771-50-6	69867		C19837	HMDB03320	0.4916	0.4916	0.5284	0.4916	0.4916	0.4916	0.4916	0.4916	0.4916	0.4916	0.4916	0.4916	0.6424	1.404	0.4916	0.7528	0.4916	0.4916	0.4916	0.7168	0.4916	0.4916	0.4916	0.4916	0.497733	0.712333	0.4916	0.529133	0.106146	0.170447	-0.428921	0.124717	-0.0178881	0.170447	-0.411033
1090	behenate (22:0)*	Lipid	Long Chain Fatty Acid	12125	LC/MS Neg	314	6745	339.327	112-85-6	8215	7923	C08281	HMDB00944	0.9907	1.1829	0.859	0.7893	0.7094	0.8971	1.0196	1.0093	0.4216	1.3597	1.8012	1.2796	2.0893	1.6826	1.9318	1.6335	1.1481	1.1676	1.7275	1.3122	1.5078	0.5787	1.2179	0.8243	0.904733	1.60882	1.1485	1.19473	0.0569378	0.430128	-0.429311	0.0544727	0.344186	0.124568	-0.773498
3374	pyrraline	Xenobiotics	Food Component/Plant	48428	LC/MS Neg	100001767	2304	253.119	74509-14-1		19980286			0.8924	1.0619	1.5263	1.2516	0.7371	0.4486	0.4486	0.4486	0.4486	0.4486	0.4486	0.4486	1.2391	1.3585	0.4865	0.4486	0.4486	0.9794	0.4486	0.4486	1.0206	0.4486	0.4486	0.8671	0.986317	0.826783	0.4486	0.613683	0.452065	0.0756881	-0.430015	0.157433	-1.13662	0.00310038	0.706606
1467	linoleoyl ethanolamide	Lipid	Endocannabinoid	52608	LC/MS Neg	100006726	6150	322.275	68171-52-8	5283446	4446566		HMDB12252	1.4043	1.7676	1.1767	1.2744	1.0921	1.0597	0.9874	1.0688	0.3975	1.0126	1.4254	0.9608	1.7822	1.2687	1.109	0.7145	1.0849	1.0561	1.5349	0.8928	1.0619	0.3521	0.7242	0.6336	1.2958	1.16923	0.975417	0.866583	-0.17068	0.310904	-0.432152	0.0986674	-0.409753	0.0465024	-0.0223999
1065	myristoleate (14:1n5)	Lipid	Long Chain Fatty Acid	32418	LC/MS Neg	100001198	5346.9	225.186	544-64-9	5281119	4444564	C08322	HMDB02000	0.7486	1.4486	0.8806	1.019	1.0485	1.1106	0.9168	0.975	1.0655	2.0279	0.7005	0.6695	1.2788	0.982	0.8186	0.9652	0.8294	0.5936	1.018	0.8935	0.5291	0.4335	0.5808	0.5788	1.04265	0.911267	1.0592	0.672283	-0.655834	0.0576251	-0.438804	0.0500993	0.0227201	0.471504	-0.461524
1856	phytosphingosine	Lipid	Sphingolipid Metabolism	1510	LC/MS Pos Late	469	1367	318.3	554-62-1	122121	21238683	C12144	HMDB04610	1.2166	0.9446	0.8471	0.828	1.0383	0.6626	0.9951	1.0762	0.7531	1.036	1.5084	1.5809	1.1813	1.2971	1.1224	1.0874	1.1852	0.8201	0.7303	0.6456	1.0049	0.7937	0.9211	0.835	0.922867	1.11558	1.15828	0.821767	-0.495187	0.0191549	-0.440998	0.00296786	0.327794	0.0766511	-0.768792
1067	palmitate (16:0)	Lipid	Long Chain Fatty Acid	1336	LC/MS Neg	424	5618	255.233	57-10-3	985	960	C00249	HMDB00220	1.1087	1.404	1.0467	0.8973	0.8835	0.8467	0.9255	1.1743	0.7691	1.2414	1.2152	1.1405	1.2537	1.2405	1.231	1.0124	0.9256	0.8039	0.9876	0.8669	0.9773	0.4448	0.783	0.6927	1.03115	1.07785	1.07767	0.79205	-0.444248	0.0152528	-0.444493	0.0157207	0.0636568	0.347118	-0.50815
1080	nonadecanoate (19:0)	Lipid	Long Chain Fatty Acid	1356	LC/MS Neg	892	6068	297.28	646-30-0	12591	12071	C16535	HMDB00772	1.1839	1.3694	1.0267	1.2366	0.7658	1.0734	1.0459	1.1585	0.5982	1.5674	1.5495	1.112	1.5661	1.1765	1.0615	1.1403	1.0977	0.8538	1.2969	0.914	0.9733	0.3783	0.8083	0.6944	1.1093	1.14932	1.17192	0.8442	-0.473213	0.0599982	-0.44512	0.0403144	0.0792204	0.359867	-0.52434
438	gamma-glutamylisoleucine*	Peptide	Gamma-glutamyl Amino Acid	34456	LC/MS Pos Early	100001485	2940	261.144		14253342	21403145		HMDB11170	1	0.2248	0.2248	0.2248	0.2248	0.3715	0.2248	0.2248	0.2248	0.277	0.3977	0.2248	1.0091	0.2248	0.2248	1.8866	0.8937	0.3279	0.2248	0.2248	0.2248	0.764	1.1611	0.7527	0.37845	0.76115	0.262317	0.5587	1.09076	0.0499166	-0.446107	0.264322	-0.528793	0.19588	0.0826863
1313	carnitine	Lipid	Carnitine Metabolism	15500	LC/MS Pos Early	100000007	1978	162.112	461-05-2	10917	10455	C00318	HMDB00062	1.225	1.082	1.1362	1.1067	1.0969	1.0383	0.8986	1.216	0.5752	1.1681	0.905	0.9126	1.5337	1.3836	1.4506	1.2651	1.5382	1.2935	1.1321	0.9408	1.5274	0.7584	0.9617	0.8928	1.11418	1.41078	0.945917	1.03553	0.130589	0.274694	-0.446122	0.00535552	-0.236202	0.0574018	-0.209921
421	S-lactoylglutathione	Amino Acid	Glutathione Metabolism	15731	LC/MS Neg	1343	1248	378.098	54398-03-7	440018	1053	C03451	HMDB01066	0.7226	0.4156	1.6197	0.6709	0.4156	0.4156	0.4156	0.4156	0.4156	0.4156	0.8593	0.4156	1	0.4156	0.4156	0.4156	0.7349	0.4156	0.4156	0.4156	0.4156	0.4156	0.4156	0.4156	0.71	0.566217	0.48955	0.4156	-0.236261	0.170447	-0.446159	0.0837934	-0.536363	0.153058	0.0902042
1830	1-palmitoleoylglycerol (16:1)*	Lipid	Monoacylglycerol	52431	LC/MS Neg	100008952	6094	253.217						0.8961	0.9323	0.7321	0.9169	1.7024	0.6093	0.7222	1.1499	0.859	1.0546	0.7372	1.3293	2.2216	1.6657	1.2697	0.951	1.0516	0.753	0.6867	1.2178	1.2125	0.551	1.1061	1.0235	0.96485	1.31877	0.975367	0.966267	-0.0135233	0.47673	-0.448696	0.0937314	0.01564	0.477918	-0.464336
1499	cytidine 5'-diphosphocholine	Lipid	Phospholipid Metabolism	34418	LC/MS Polar	1220	4200	533.106	33818-15-4	13804	21531769	C00307	HMDB01413	1.1933	0.9898	1.0115	1.3887	1.1809	1.2717	0.8578	1.5129	0.7688	1.0102	1.1856	2.0893	1.1114	1.4351	1.4351	1.1333	1.3292	0.9561	0.7302	0.5164	1.02	0.8257	1.3537	0.9577	1.17265	1.23337	1.23743	0.900617	-0.458366	0.0892076	-0.453617	0.0200455	0.0775783	0.382575	-0.531195
1285	acetylcarnitine	Lipid	Fatty Acid Metabolism(Acyl Carnitine)	32198	LC/MS Pos Early	100000802	2282	204.123	5080-50-2	1	5406074	C02571	HMDB00201	0.9486	1.214	1.4359	1.2004	1.0792	1.1682	0.9949	1.1666	0.5466	0.6102	0.5426	0.8085	2.1937	1.5187	1.2315	1.6522	1.5408	1.2515	1.4823	1.2703	1.3334	0.8134	0.9214	1.0051	1.17438	1.56473	0.778233	1.13765	0.547782	0.019083	-0.45986	0.019032	-0.593629	0.00494519	0.133769
1114	adrenate (22:4n6)	Lipid	Polyunsaturated Fatty Acid (n3 and n6)	32980	LC/MS Neg	100001193	5678	331.264	2091-25-0	5497181	4445971	C16527	HMDB02226	0.9097	1.0265	0.8779	0.984	0.698	1.0906	1.0213	1.5378	0.7015	1.6639	1.0979	1.016	1.2748	0.8472	0.7678	0.7557	0.8903	0.5865	0.7898	0.6828	0.6346	0.4456	0.6347	0.5315	0.931117	0.853717	1.17307	0.619833	-0.920333	0.00255504	-0.461877	0.0261457	0.333251	0.0778091	-0.795128
330	methionine sulfoxide	Amino Acid	Methionine, Cysteine, SAM and Taurine Metabolism	18374	LC/MS Pos Early	100000039	1272	166.053	3226-65-1	158980	139840	C02989	HMDB02005	2.5818	0.9504	1.0741	0.8008	1.1243	0.8259	1.0667	0.8894	0.4587	1.0725	1.1501	1.1832	1.2665	0.9894	0.9978	1.3628	1.2008	0.9059	0.8931	0.8747	1.0022	0.6005	0.6685	0.8379	1.22622	1.12053	0.9701	0.812817	-0.255203	0.120656	-0.463184	0.00474743	-0.338009	0.204685	-0.125175
3271	N-glycolylneuraminate	Xenobiotics	Food Component/Plant	37123	LC/MS Polar	100001491	3327.5	324.094	1113-83-3	123802	3794850	C03410	HMDB00833	0.8186	1.3418	1.4092	1.1131	1.1815	0.9944	0.9701	1.1545	0.7438	1.0056	0.9545	1.1565	2.3728	1.1266	1.4697	1.1386	1.1304	1.2755	1.0871	0.9725	1.052	0.7019	1.353	0.9746	1.1431	1.41893	0.9975	1.02352	0.0371458	0.405775	-0.471272	0.0486661	-0.196563	0.105792	-0.274709
3148	gluconate	Xenobiotics	Food Component/Plant	587	LC/MS Polar	338	2922	195.051	527-07-1	10690	10240	C00257	HMDB00625	0.958	0.7445	1.1261	0.9294	0.6509	0.4203	0.523	0.592	0.4203	0.6885	0.7768	1.2929	1.2164	1.2187	1.0522	1.042	1.3567	0.6129	0.9508	0.5192	1.1839	0.51	0.9113	0.5967	0.804867	1.08315	0.715583	0.77865	0.121855	0.358759	-0.476186	0.0387532	-0.16963	0.297671	-0.306556
1669	2-palmitoyl-GPC (16:0)*	Lipid	Lysolipid	35253	LC/MS Neg	100001562	6215	570.341		15061532	21403165		HMDB61702	1.2827	1.5216	1.0517	1.077	0.6566	0.9796	0.852	1.4355	0.5198	1.0791	1.1877	0.9295	1.308	1.6123	1.1048	0.4747	0.7	0.708	1.2594	0.59	0.7318	0.4363	0.5677	0.6563	1.09487	0.984633	1.0006	0.706917	-0.501253	0.0607142	-0.478046	0.109504	-0.12989	0.300441	-0.348157
1254	malonylcarnitine	Lipid	Fatty Acid Synthesis	37059	LC/MS Pos Early	100001526	2086	248.113	853728-01-5	22833583	21403153		HMDB02095	1.0563	1.091	1.25	1.1028	1.0981	1.0132	1.0266	1.2196	0.5808	0.9868	0.7386	0.9068	1.8403	1.3869	1.1648	1.1463	1.396	1.2695	0.9532	0.9478	1.2564	0.6912	0.9574	1.0753	1.1019	1.3673	0.909867	0.980217	0.107446	0.283633	-0.480157	0.00653731	-0.276266	0.038585	-0.203891
1376	4-hydroxy-2-nonenal	Lipid	Fatty Acid, Oxidized	38309	LC/MS Neg	143	4745	155.108	75899-68-2;128946-65-6	1693	1630		HMDB04362	1.7925	0.6511	1	0.9455	0.6629	0.7392	0.7725	0.4461	0.4614	0.9237	0.5516	0.8195	2.0065	1.7305	0.8064	4.1178	2.2573	1.0683	0.5603	1.3117	1.2449	2.8139	1.4574	1.1869	0.9652	1.9978	0.662467	1.42918	1.10927	0.0176954	-0.483221	0.170406	-0.54298	0.0750651	0.0597589
2701	allantoin	Nucleotide	Purine Metabolism, (Hypo)Xanthine/Inosine containing	1107	LC/MS Polar	1002	1672	157.037	97-59-6	204	199	C02350	HMDB00462	0.7742	0.6929	0.689	0.8267	0.7153	0.7235	0.6454	0.6335	0.6651	0.7527	0.7062	0.811	1.705	2.813	0.9813	1.0781	1.1145	1.0187	0.9622	1.1027	1.0657	0.9216	1.3247	0.8397	0.736933	1.45177	0.702317	1.0361	0.56097	0.000626312	-0.486646	0.0989533	-0.0694124	0.17701	-0.417234
443	gamma-glutamylthreonine	Peptide	Gamma-glutamyl Amino Acid	33364	LC/MS Pos Early	100001314	1750	249.108	5652-48-2		21403107		HMDB29159	0.6109	0.6646	0.4798	0.5074	0.9163	0.4208	0.4208	0.4208	0.4208	0.8361	0.6523	0.9124	1.4221	1.7904	1.0915	1.4392	1.025	0.7873	0.8356	0.4208	1.4199	0.975	0.9577	0.7804	0.599967	1.25925	0.610533	0.898233	0.55702	0.0522601	-0.487403	0.0489952	0.0251877	0.464934	-0.51259
1108	linoleate (18:2n6)	Lipid	Polyunsaturated Fatty Acid (n3 and n6)	1105	LC/MS Neg	180	5535	279.233	60-33-3	5280450	4444105	C01595	HMDB00673	1.2146	1.2851	1.0353	1.0422	0.8748	0.9163	0.9982	1.0018	0.5653	1.0576	1.3424	1.1422	1.5097	1.2909	1.1736	1.1257	1.0533	1.032	1.1466	0.9199	1.1118	0.4038	0.8364	0.7062	1.06138	1.19753	1.01792	0.854117	-0.253114	0.155863	-0.487561	0.0142727	-0.0603263	0.366184	-0.427234
1191	2-hydroxyadipate	Lipid	Fatty Acid, Dicarboxylate	31934	LC/MS Polar	100001153	3000	161.046	18294-85-4	193530	167943	C02360	HMDB00321	0.9999	0.8469	1.0154	1.3614	1.0178	1.1502	0.8049	0.9868	1.3067	1.1695	0.4588	0.8096	0.4588	1.3582	0.4588	1.1252	0.9269	1.0838	0.4588	0.4588	0.8944	0.5664	0.7453	0.7182	1.06527	0.90195	0.922717	0.640317	-0.527102	0.037638	-0.494262	0.0742177	-0.207255	0.169752	-0.287007
2921	thiamin (Vitamin B1)	Cofactors and Vitamins	Thiamine Metabolism	5341	LC/MS Pos Early	873	3050	265.112	59-43-8	1130		C00378	HMDB00235	1.2525	1.469	1.5901	1.1637	0.8275	0.9402	0.9915	0.8879	0.8101	1.2342	1.2522	1.3021	0.9918	1.0082	0.912	0.8093	0.9717	0.6945	1.0615	0.5898	0.6939	0.4567	0.5248	0.4891	1.20717	0.897917	1.07967	0.635967	-0.763563	0.00270651	-0.49763	0.015633	-0.161039	0.204193	-0.336592
1353	14-HDoHE/17-HDoHE	Lipid	Fatty Acid, Monohydroxy	53034	LC/MS Pos Late	100009278	1398	327.232						1.2578	1.0995	0.5504	0.7662	0.8969	0.8067	0.7345	0.9789	1.1357	1.5031	0.7157	0.5597	1.6288	0.8153	0.9597	1.9721	1.1639	0.7364	1.0967	1.0211	0.5728	0.8407	0.6476	0.9466	0.89625	1.2127	0.937933	0.85425	-0.134827	0.310939	-0.505492	0.0651247	0.0655842	0.407871	-0.571077
1083	arachidate (20:0)	Lipid	Long Chain Fatty Acid	1118	LC/MS Neg	893	6295	311.296	506-30-9	10467	10035	C06425	HMDB02212	1.152	1.1591	0.9535	1.0465	0.6896	0.9476	1.104	0.919	0.4879	1.2287	1.6499	1.1668	1.7009	1.148	1.5606	1.2846	1.0872	1.24	1.4351	1.0519	1.1757	0.4929	0.8736	0.6206	0.991383	1.33688	1.09272	0.941633	-0.214682	0.246311	-0.505636	0.0234178	0.140404	0.283815	-0.646041
1103	docosapentaenoate (n3 DPA; 22:5n3)	Lipid	Polyunsaturated Fatty Acid (n3 and n6)	32504	LC/MS Neg	100001181	5571	329.249	2234-74-4	6441454		C16513	HMDB01976	1.136	1.1134	0.8393	1.0732	0.7305	1.0029	0.7349	1.4253	0.8451	1.6877	1.0641	1.0937	1.4106	0.7553	0.5482	0.6297	0.8693	0.4403	0.6804	0.6202	0.6435	0.3246	0.6553	0.3515	0.98255	0.775567	1.1418	0.545917	-1.06456	0.00200694	-0.50657	0.0858254	0.216707	0.172377	-0.723277
3885	succinimide	Xenobiotics	Chemical	41888	LC/MS Polar	100003696	2155	116.035	123-56-8	11439	10955	C07273		1.2362	0.8293	1.1312	1.0317	1.0517	0.9415	1.0393	0.9852	0.6992	0.9525	1.0677	1.6284	1.3104	1.3104	1.1311	1.1993	1.1002	0.9133	0.9202	0.6077	1.0581	0.7281	0.9083	0.6634	1.03693	1.16078	1.06205	0.8143	-0.383219	0.058191	-0.511466	0.00208657	0.0345285	0.429645	-0.545995
3080	genistein	Xenobiotics	Food Component/Plant	32448	LC/MS Neg	100001221	3754	269.046	446-72-0	5280961	4444448	C06563	HMDB03217	1.742	0.6245	1.277	0.6245	0.8751	0.6245	0.9665	0.8991	0.6245	0.6245	1.4507	0.6245	1.7557	0.8665	0.7155	1.0891	1.1234	1.0335	0.7618	0.6245	0.7954	0.6245	1.1848	0.6245	0.961267	1.09728	0.864967	0.76925	-0.169192	0.281033	-0.512412	0.0417473	-0.152292	0.342048	-0.360119
412	1-methylguanidine	Amino Acid	Guanidino and Acetamido Metabolism	48114	LC/MS Pos Early	100000715	2149	74.0713	22661-87-6	10111	28576	C02294	HMDB01522	1.3329	0.8678	1.2089	1.2254	1.1654	1.0879	1.2863	1.1387	0.6342	0.9401	1.0426	1.2147	1.6155	1.1927	1.0193	1.0548	1.0802	0.9807	0.9756	0.8047	0.9807	0.772	0.6322	0.6794	1.14805	1.1572	1.04277	0.807433	-0.369001	0.031833	-0.519223	0.00572849	-0.138769	0.192198	-0.380454
1115	docosapentaenoate (n6 DPA; 22:5n6)	Lipid	Polyunsaturated Fatty Acid (n3 and n6)	37478	LC/MS Neg	100001580	5624.5	329.249	25182-74-5	6441454	4945614	C16513	HMDB01976	0.8246	1.418	0.7986	1.0195	0.3588	1.2363	1.273	1.7287	0.6112	1.4883	0.7069	0.875	1.3072	1	1.0278	1.0793	0.8676	0.601	0.9774	0.757	0.7163	0.3588	0.5821	0.6907	0.942633	0.980483	1.11385	0.680383	-0.711135	0.0288733	-0.527145	0.0199221	0.240786	0.245006	-0.767932
52	glutamate, gamma-methyl ester	Amino Acid	Glutamate Metabolism	33487	LC/MS Pos Early	100001103	2170	162.076	1499-55-4	68662	66546			1.084	1.0698	0.9551	1	0.5825	1.0241	0.6517	1.2262	0.5802	0.635	0.7082	1.4501	1.1754	0.7751	0.8015	1.0937	0.9898	0.5802	0.6397	0.6402	0.6748	0.5802	0.5802	0.6256	0.952583	0.902617	0.875233	0.62345	-0.489394	0.0630936	-0.53384	0.00641784	-0.122178	0.327993	-0.411662
1286	3-hydroxybutyrylcarnitine (1)	Lipid	Fatty Acid Metabolism(Acyl Carnitine)	43264	LC/MS Pos Early	100003926	2400	248.149		53481617			HMDB13127	1	0.4207	0.7236	0.8913	0.6132	1.301	0.6068	0.8276	0.7497	0.6233	0.662	0.8106	1.5259	1.7125	1.3478	2.3652	1.0791	0.8822	0.5664	0.6045	1.5699	1.5974	0.8704	0.9427	0.824967	1.48545	0.713333	1.02522	0.523281	0.0662844	-0.534971	0.0680129	-0.209759	0.209477	-0.325212
2749	7-methylguanine	Nucleotide	Purine Metabolism, Guanine containing	35114	LC/MS Pos Early	100001456	2175	166.072	578-76-7	11361	10883	C02242	HMDB00897	0.594	0.3319	0.4448	0.4067	0.4393	0.7067	0.3319	0.3319	0.3319	0.3319	0.3319	0.3319	0.5916	1.2933	0.3319	0.3319	0.3319	0.3319	0.4033	0.4845	0.3319	0.3319	0.3319	0.3319	0.487233	0.535417	0.3319	0.369233	0.153784	0.0895111	-0.536129	0.161001	-0.553864	0.00987821	0.017735
1931	beta-sitosterol	Lipid	Sterol	27414	LC/MS Pos Late	100001033	3054	397.383	83-46-5	222284	192962	C01753	HMDB00852	1.1458	1.0316	1.3484	1.2032	0.8838	1.216	0.9379	0.8106	0.479	0.3055	1.2402	0.9876	1.5167	1.369	2.2388	1.637	1.75	1.352	1.2903	1.6799	1.1807	1.0124	0.8806	0.7353	1.13813	1.64392	0.793467	1.12987	0.509911	0.0588093	-0.540985	0.0115683	-0.520428	0.025538	-0.0205566
1806	glycerophosphoglycerol	Lipid	Glycerolipid Metabolism	48857	LC/MS Polar	100001619	2430	245.043		439964	388990	C03274		1.0485	0.8602	1.0425	1.0435	1.136	0.8385	0.7756	0.9603	0.4564	1.0142	1.5142	1.7016	1.7236	1.7314	1.4686	1.3366	1.4713	1.1922	0.7195	0.9852	1.6133	0.7551	1.1984	0.8553	0.994867	1.48728	1.07038	1.02113	-0.0679563	0.418873	-0.542508	0.0085173	0.105552	0.353569	-0.648061
1112	dihomo-linolenate (20:3n3 or n6)	Lipid	Polyunsaturated Fatty Acid (n3 and n6)	35718	LC/MS Neg	100001739	5596	305.249	17046-59-2	5280581	4471954	C03242	HMDB02925	0.9987	1.1658	0.8448	1.0997	0.6842	1.0013	1.1796	1.4952	0.8022	1.6377	1.0127	0.9512	1.3059	0.8801	0.9307	0.7402	0.8787	0.689	0.9586	0.6231	0.7043	0.2898	0.6164	0.526	0.96575	0.9041	1.17977	0.6197	-0.92886	0.00290016	-0.544912	0.023787	0.28878	0.0936992	-0.833692
1368	12,13-DiHOME	Lipid	Fatty Acid, Dihydroxy	38395	LC/MS Neg	62	5137	313.238	263399-35-5	10236635	8412123	C14829	HMDB04705	1.4254	1.3569	0.9045	0.7743	1.0906	0.7271	0.6895	0.9959	0.553	1.2966	1.1972	1.4998	1.7175	1.3957	0.9675	2.4804	1.5207	1.0102	0.8078	1.0538	1.0579	1.0041	0.9859	1.3209	1.04647	1.51533	1.03867	1.0384	-0.000370444	0.499365	-0.545273	0.0357408	-0.0107936	0.48417	-0.534479
2802	cytidine 5'-monophosphate (5'-CMP)	Nucleotide	Pyrimidine Metabolism, Cytidine containing	2372	LC/MS Pos Early	282	835	324.059	63-37-6	6131	5414497	C00055	HMDB00095	1.2281	1.081	1.1519	1.1202	1.122	1.3163	0.7555	1.2015	0.5651	0.8163	1.1512	1.1742	1.3846	0.9659	1.101	0.8592	1.2852	0.9107	0.7374	0.7331	0.8074	0.7251	0.8918	0.563	1.16992	1.08443	0.943967	0.742967	-0.345438	0.059474	-0.545572	0.00284084	-0.309598	0.0386995	-0.235974
1036	succinate	Energy	TCA Cycle	1437	LC/MS Polar	252	3149	117.019	110-15-6	1110	1078	C00042	HMDB00254	1.0865	0.8899	1.1815	1.0047	0.9197	0.9055	0.9953	0.8428	0.4413	0.8485	0.9548	1.4368	1.3506	1.278	0.9654	1.022	0.7538	0.5063	0.7171	0.5003	1.0591	0.5289	0.6729	0.5359	0.997967	0.97935	0.919917	0.669033	-0.459425	0.0699662	-0.549746	0.0368437	-0.117488	0.293799	-0.432258
428	4-hydroxy-nonenal-glutathione	Amino Acid	Glutathione Metabolism	48487	LC/MS Neg	100006240	3319.2	462.192	99927-70-5					0.6619	0.672	1.1463	0.6159	0.8863	0.4546	0.3104	0.5889	0.3989	2.0113	0.7343	0.9697	2.2542	2.2008	1.3804	3.1051	2.641	0.7532	0.1958	0.4244	1.0303	1.6698	2.0259	3.0456	0.7395	2.05578	0.835583	1.39863	0.743162	0.145449	-0.55567	0.133418	0.176234	0.365977	-0.731904
1200	azelate (nonanedioate)	Lipid	Fatty Acid, Dicarboxylate	18362	LC/MS Neg	2029	1276	187.098	123-99-9	2266	2179	C08261	HMDB00784	2.1142	0.6844	1.2708	0.7972	1.0061	0.9364	0.704	1.2936	0.9939	1.1529	1.0329	0.9037	2.9521	2.6049	1.2929	1.3532	0.7564	0.797	1.29	0.6547	1.023	0.9087	1.3681	1.3644	1.13485	1.62608	1.0135	1.10148	0.120102	0.277901	-0.561954	0.108706	-0.163156	0.302947	-0.398798
3217	erythritol	Xenobiotics	Food Component/Plant	20699	LC/MS Polar	100000846	1491	167.056	149-32-6	222285	13835932	C00503	HMDB02994	0.8063	0.749	0.8904	1.195	0.5951	1.0025	0.7578	0.8917	0.8044	0.5384	0.9588	0.6248	1.6353	3.611	1.0678	0.9975	0.9757	0.6453	1.0502	0.9548	0.7214	1.0606	1.4406	0.8212	0.87305	1.48877	0.76265	1.00813	0.402593	0.0347721	-0.562431	0.158191	-0.195043	0.163419	-0.367388
2706	adenosine 5'-monophosphate (AMP)	Nucleotide	Purine Metabolism, Adenine containing	32342	LC/MS Neg	209	822	346.056	149022-20-8	6083	10239183	C00020	HMDB00045	1.243	0.9577	1.3918	1.2572	1.5132	1.2628	1.0008	4.8426	0.942	0.722	0.5692	1.2776	2.3394	1.379	1.2673	1.6185	1.6249	0.9045	0.7408	0.7167	1.3919	0.6542	1.4258	1.2439	1.27095	1.52227	1.55903	1.02888	-0.599572	0.226975	-0.565142	0.0362039	0.294744	0.337823	-0.859886
1023	N6-carboxymethyllysine	Carbohydrate	Advanced Glycation End-product	36713	LC/MS Pos Early	100001768	2500	205.118	5746-04-03		11217184			1.1862	1.1894	0.9472	1.0528	0.9062	1.1324	0.6218	0.6409	0.295	0.6062	0.6481	0.6903	2.0021	1.5757	1.6366	1.3213	1.53	1.5018	1.5911	0.9455	1.523	1.0775	0.584	0.7287	1.06903	1.59458	0.583717	1.07497	0.880952	0.010028	-0.568888	0.0109106	-0.872967	4.44529e-05	0.304079
221	indolelactate	Amino Acid	Tryptophan Metabolism	18349	LC/MS Neg	100000463	2286	204.067	832-97-3	92904	83867	C02043	HMDB00671	1.4753	1.0388	1.3257	1.0019	0.9574	0.7223	0.7178	0.8878	0.4507	0.4722	0.9702	1.089	1.1718	1.405	1.4427	0.9981	0.7541	0.612	0.8001	0.6886	0.7515	0.6538	0.7102	0.6938	1.0869	1.06395	0.764617	0.716333	-0.0941056	0.334888	-0.570727	0.0162753	-0.507411	0.0317724	-0.0633167
3783	sulfate*	Xenobiotics	Chemical	46960	LC/MS Neg	100002528	616	96.9601	14808-79-8	1118	1086	C00059	HMDB01448	1.0036	0.9964	0.6138	0.932	0.8272	1.099	0.8759	1.0845	0.5641	0.9379	1.1449	1.1873	1.0436	1.86	0.9812	1.4686	0.9566	0.6477	0.5923	0.9861	0.5099	0.8289	0.7983	0.9473	0.912	1.15962	0.965767	0.777133	-0.313513	0.0766033	-0.577414	0.0377368	0.0826408	0.32818	-0.660055
911	maltose	Carbohydrate	Glycogen Metabolism	15586	LC/MS Polar	913	3329.4	387.114	6363-53-7	10991489	388469	C00208	HMDB00163	0.1934	0.1104	0.4142	0.1104	0.1104	0.1104	0.6305	0.1104	0.1104	1.5464	1.8116	0.1104	0.1104	0.8993	1.4239	0.3575	0.1219	0.234	0.1104	0.1104	0.1567	0.1265	1.094	0.5037	0.174867	0.5245	0.71995	0.350283	-1.03937	0.161001	-0.58242	0.266072	2.04164	0.0596494	-2.62406
1793	1-(1-enyl-palmitoyl)-GPC (P-16:0)*	Lipid	Lysoplasmalogen	52474	LC/MS Pos Late	100002875	1547	480.345		10917802	9093054			2.2209	2.2902	1.7644	2.1006	1.3996	1.7796	1.273	1.5789	1	1.6343	1.696	1.905	2.1224	0.9766	0.9505	0.8805	1.1078	1.0327	1.1291	0.6938	0.9639	0.4615	0.8074	0.6614	1.92588	1.17842	1.51453	0.786183	-0.945936	0.000624065	-0.583912	0.048573	-0.346647	0.028699	-0.237265
585	glycylvaline	Peptide	Dipeptide	18357	LC/MS Pos Early	100000487	2734	175.108	1963-21-9	97417	2006926		HMDB28854	1.7159	0.4663	0.9341	0.927	1.4617	1.0162	0.3008	2.0273	0.3008	0.8813	0.792	0.8401	1.3628	0.3008	1.2586	0.3008	1.513	0.9191	0.3008	0.3008	1.865	0.7001	0.3008	0.3008	1.08687	0.942517	0.85705	0.62805	-0.4485	0.271241	-0.585639	0.185782	-0.342724	0.240901	-0.242915
1444	15-HETE	Lipid	Eicosanoid	37538	LC/MS Neg	100000565	5298	319.228	54845-95-3	5280724	4444307	C04742	HMDB02110	1.4432	1.6812	1.5518	0.9668	0.6555	0.6664	0.6631	0.7454	0.9095	1.9576	0.9711	1.1398	1.7398	0.7415	0.9193	2.052	1.6603	0.9796	0.5321	0.9178	1.2296	0.7638	0.9261	0.9933	1.16082	1.34875	1.06442	0.893783	-0.252066	0.221652	-0.593626	0.0427521	-0.125077	0.362823	-0.468549
1256	2-methylmalonyl carnitine	Lipid	Fatty Acid Synthesis	35482	LC/MS Pos Early	100001596	2440	262.129	149181-64-6	53481628	21403178		HMDB13133	1.0946	1.1808	1.1241	1.2278	1.0599	0.9939	0.7048	1.3498	0.6414	0.6998	0.9848	1.0467	1.3472	1.3015	1.0943	1.0598	1.1438	0.966	0.9385	0.7128	1.1508	0.3146	0.6919	0.7622	1.11352	1.1521	0.90455	0.7618	-0.247788	0.196298	-0.596782	0.00630536	-0.299851	0.0522974	-0.296931
2969	catechol sulfate	Xenobiotics	Benzoate Metabolism	35320	LC/MS Neg	100001605	1906	188.986	4918-96-1	3083879	2341024	C00090	HMDB59724	3.131	1.8413	1.5816	1.413	1.3323	2.0145	0.815	1.3593	0.7966	0.8788	0.6835	0.9244	3.294	2.4123	1.3492	1.3266	1.0061	0.9939	0.6358	1.3706	1.4375	0.9732	1.019	1.4185	1.88562	1.73035	0.9096	1.14243	0.328806	0.0912031	-0.598954	0.0862056	-1.05173	0.00336825	0.452778
2938	pyridoxate	Cofactors and Vitamins	Vitamin B6 Metabolism	31555	LC/MS Neg	100001121	2185	182.046	82-82-6	6723	6467	C00847	HMDB00017	1.0308	1.2702	1.3758	0.4671	0.4585	1.2109	1.1686	1.2998	0.7289	0.9692	1.1172	0.8629	1.2109	1.7266	0.8008	0.7453	0.6059	0.5389	0.8814	0.4072	0.5922	0.4067	1.0593	0.365	0.968883	0.938067	1.02443	0.618633	-0.72767	0.00973818	-0.600606	0.0877434	0.0804312	0.386443	-0.681037
1435	12-HEPE	Lipid	Eicosanoid	46293	LC/MS Neg	100002165	5265	317.212	81187-21-5	10041593	8217157		HMDB10202	2.2429	1.5716	0.7319	1.0418	0.8063	0.9053	0.6307	0.9582	0.8978	1.2251	0.762	1.0483	1.7335	0.8117	0.9104	2.1303	0.8952	0.7208	0.9085	1.0847	0.5841	0.7568	0.4961	0.9069	1.21663	1.20032	0.92035	0.789517	-0.221213	0.158921	-0.604373	0.069173	-0.40264	0.134938	-0.201734
2781	pseudouridine	Nucleotide	Pyrimidine Metabolism, Uracil containing	33442	LC/MS Pos Early	821	800	245.077	1445-07-4	15047	21403010	C02067	HMDB00767	0.9806	1.1356	0.5542	0.9591	0.8001	1.0501	0.8141	1.0433	0.6225	0.9213	0.7529	0.8468	1.4935	3.2273	1.0194	0.784	0.9339	0.7633	1.0546	1.0511	0.9569	0.8752	0.608	0.8554	0.913283	1.37023	0.833483	0.9002	0.111092	0.236952	-0.606104	0.12949	-0.131909	0.228737	-0.474195
1064	myristate (14:0)	Lipid	Long Chain Fatty Acid	1365	LC/MS Neg	519	5440	227.202	544-63-8	11005	10539	C06424	HMDB00806	0.9386	1.4862	0.9006	1.0337	1.0223	0.8875	1.0375	1.4276	1.5269	2.3928	1.0622	0.7559	0.9777	0.9365	0.6143	0.6617	0.6849	0.4693	0.5651	0.4949	0.5479	0.3496	0.5015	0.3891	1.04482	0.724067	1.36715	0.474683	-1.52613	0.00187433	-0.609157	0.00860372	0.387922	0.115076	-0.997079
908	maltotriose	Carbohydrate	Glycogen Metabolism	44688	LC/MS Neg	100000276	812	503.162	1109-28-0	439586	388669	C01835	HMDB01262	0.7235	0.6295	1.1295	0.4628	0.5061	0.1779	1.3959	0.8705	0.7218	5.8845	10.46	0.5895	0.8194	3.0248	5.5867	0.6632	0.5431	0.6404	0.2286	0.4609	0.7627	0.386	3.4488	2.0836	0.604883	1.8796	3.32037	1.22843	-1.43452	0.127017	-0.613606	0.261921	2.45661	0.0657257	-3.07022
1812	2-palmitoylglycerol (16:0)	Lipid	Monoacylglycerol	33419	LC/MS Neg	100001048	6300	255.233	23470-00-0	123409	110006		HMDB11533	0.8007	1.5223	0.6796	0.5221	0.9816	0.7272	0.5837	1.2704	0.6544	1.185	1.6508	1.8628	1.6736	1.4952	1.9762	1.4185	0.7117	0.8805	0.5476	1.2483	1.4261	0.4354	0.8846	0.7879	0.87225	1.35928	1.20118	0.888317	-0.43531	0.130853	-0.6137	0.0453998	0.461643	0.112768	-1.07534
419	cysteine-glutathione disulfide	Amino Acid	Glutathione Metabolism	35159	LC/MS Pos Early	100001437	2465	427.095	13081-14-6	4247235	3455404		HMDB00656	1.2677	1.1759	1.0419	1.0917	1.1007	0.9883	1.0621	1.0248	0.5447	0.9998	1.313	0.9135	1.1901	1.2666	1.0002	1.4528	1.1866	1.0471	1.0135	0.5921	0.9959	0.8181	0.647	0.5907	1.11103	1.19057	0.976317	0.776217	-0.33089	0.0770514	-0.617117	0.00126935	-0.186481	0.124357	-0.430636
2709	adenosine 3',5'-cyclic monophosphate (cAMP)	Nucleotide	Purine Metabolism, Adenine containing	2831	LC/MS Neg	207	1952.2	328.045	60-92-4	6076	268	C00575	HMDB00058	1.3725	0.9426	0.8819	0.821	1.333	0.7033	1.475	1.6186	1.2187	1.1684	1.0646	1	0.6674	0.9111	1.0482	0.9818	0.9762	0.7291	0.7893	0.3558	0.7198	0.5195	0.5175	0.5624	1.00905	0.885633	1.25755	0.577383	-1.12301	8.61019e-05	-0.61718	0.0030613	0.317618	0.0645591	-0.934798
1350	13-HODE + 9-HODE	Lipid	Fatty Acid, Monohydroxy	37752	LC/MS Neg	100002196	5275	295.228		43013				1.2055	1.171	0.9398	1.1348	0.6571	0.5018	0.5165	0.551	0.9381	1.3019	0.8444	1.634	1.6039	0.8487	1.0322	2.4776	1.6243	1.1348	0.9763	1.1671	1.0611	0.5034	0.9325	1.0237	0.935	1.45358	0.964317	0.944017	-0.0306947	0.460807	-0.62273	0.0386779	0.0445406	0.447043	-0.66727
1735	1-linoleoyl-GPI (18:2)*	Lipid	Lysolipid	36594	LC/MS Neg	100001778	5494	595.289						2.1047	1.7318	1.5107	1.1696	0.8675	1.6325	1.3937	1.3645	0.5499	1.0683	1.4886	0.9699	1.62	1.5391	1.6412	0.8641	1.058	1.0301	1.6925	0.6737	1.1181	0.3583	0.6725	0.5121	1.5028	1.29208	1.13915	0.837867	-0.443165	0.12452	-0.624907	0.0465462	-0.399695	0.0712056	-0.225211
1098	oleate/vaccenate (18:1)	Lipid	Long Chain Fatty Acid	52285	LC/MS Neg	100008930	5655	281.249						1.1714	1.4146	1.1453	0.9967	0.9306	0.8143	0.8477	1.0599	0.5282	1.0965	1.3123	1.1494	1.3853	1.2017	1.4125	1.0033	0.989	0.8762	1.023	0.8122	0.9867	0.2787	0.743	0.6001	1.07882	1.14467	0.999	0.740617	-0.431758	0.0674509	-0.628129	0.00950649	-0.110893	0.292917	-0.517235
855	2-phosphoglycerate	Carbohydrate	Glycolysis, Gluconeogenesis, and Pyruvate Metabolism	35629	LC/MS Polar	100000093	4346	184.986	70195-25-4	59	13766841	C00631	HMDB03391	0.0525	0.6602	0.0525	1.0049	0.6306	0.9951	0.0525	0.9331	0.0525	0.0525	0.0525	1.1054	0.0525	1.2341	0.0525	1.0091	1.2636	0.0525	1.3158	0.0525	0.8448	0.0525	0.0525	0.0525	0.565967	0.610717	0.37475	0.3951	0.0762894	0.474011	-0.628285	0.268944	-0.594789	0.247069	-0.0334968
1035	succinylcarnitine	Energy	TCA Cycle	37058	LC/MS Pos Early	100001948	2291	262.129						1.2236	1.2055	0.9595	1.4091	0.9761	1.2389	0.9879	1.3805	0.5889	1.1709	0.6437	0.9237	2.3316	1.1762	1.1905	1.1278	1.4398	1.4184	1.1429	0.9463	1.0839	0.8084	0.8752	0.7577	1.16878	1.44738	0.949267	0.935733	-0.020716	0.462096	-0.629278	0.0127198	-0.300122	0.0771168	-0.329156
1104	docosahexaenoate (DHA; 22:6n3)	Lipid	Polyunsaturated Fatty Acid (n3 and n6)	44675	LC/MS Neg	100000665	5525	327.233	6217-54-5	445580	393183	C06429	HMDB02183	1.0312	1.34	0.9101	1.0034	0.578	0.9845	0.9966	1.3967	0.9099	1.564	0.9122	0.9732	1.9497	1.2234	1.0935	1.0102	1.124	0.7474	1.024	0.7686	0.7913	0.5773	0.8667	0.5698	0.974533	1.19137	1.12543	0.766283	-0.554531	0.0120582	-0.636668	0.0199062	0.207697	0.172717	-0.844365
337	cystathionine	Amino Acid	Methionine, Cysteine, SAM and Taurine Metabolism	15705	LC/MS Pos Early	310	2270	223.075	535-34-2	439258	811	C02291	HMDB00099	0.9933	0.9128	0.9404	1.1006	0.8572	1.0476	0.8027	1.0105	0.6902	0.9491	0.6902	0.6902	1.5599	1.8035	1.3988	1.4957	1.2099	1	1.1065	0.7935	0.8542	0.7411	0.9734	0.971	0.975317	1.4113	0.805483	0.906617	0.170638	0.118568	-0.63846	0.0013181	-0.276016	0.0168066	-0.362444
843	glucose 6-phosphate	Carbohydrate	Glycolysis, Gluconeogenesis, and Pyruvate Metabolism	31260	LC/MS Polar	291	4537	259.022	103192-55-8	5958	19952394	C00668	HMDB01401	1.1134	0.3571	1.3431	0.5032	0.4553	0.2073	1.0748	0.7042	0.3039	1.4282	1.7447	0.742	0.7133	1.0763	1.5773	0.761	0.8608	0.9252	0.3333	0.213	0.5135	0.3085	1.7636	0.6645	0.663233	0.98565	0.999633	0.632733	-0.659801	0.138212	-0.639478	0.109248	0.591882	0.131697	-1.23136
1848	palmitoyl-linoleoyl-glycerol (16:0/18:2) [1]*	Lipid	Diacylglycerol	52633	LC/MS Pos Late	100009052	3080	610.541		9543695	7822645		HMDB05207,HMDB07103	0.9225	1.01	0.7031	0.6149	1.2068	0.6167	0.5556	1.3526	0.6935	1.1875	1.8842	1.4491	1.2525	1.4367	1.6701	1.5625	1.1463	1.0225	0.7937	0.966	1.3712	0.2119	1.0618	0.774	0.845667	1.34843	1.18708	0.8631	-0.459822	0.117368	-0.643685	0.0136176	0.48926	0.0797497	-1.13294
72	1-methylhistamine	Amino Acid	Histidine Metabolism	43831	LC/MS Pos Early	100001204	3040	126.103	501-75-7	3614	3488	C05127	HMDB00898	0.8036	0.8889	0.7061	0.5997	1.0239	0.8993	0.6308	0.4506	0.9455	0.2974	1.909	1.1567	2.6366	1.3321	0.7049	0.9761	1.4177	0.3956	1.2459	0.6068	1.9392	0.3011	0.324	0.3529	0.82025	1.24383	0.898333	0.794983	-0.176326	0.390564	-0.645797	0.154656	0.131187	0.379447	-0.776984
2707	adenosine 3'-monophosphate (3'-AMP)	Nucleotide	Purine Metabolism, Adenine containing	35142	LC/MS Polar	100001449	3479	346.056	84-21-9	41211	10463793	C01367	HMDB03540	0.9305	0.8265	0.9401	1.6106	1.403	1.0348	0.7286	1.1169	1.2624	1.5296	1.0265	1.1213	1.7875	1.2766	0.1981	1.2235	1.3904	1.3711	0.8322	0.7721	0.1981	0.5974	1.2593	0.9532	1.12425	1.20787	1.13088	0.768717	-0.556926	0.0366475	-0.651937	0.062116	0.00848722	0.484502	-0.660425
1833	2-eicosapentaenoylglycerol (20:5)*	Lipid	Monoacylglycerol	53221	LC/MS Neg	100009404	5943	301.217		11660820	9835555		HMDB11550	0.8135	0.4559	0.5489	0.3531	1	0.3531	0.3531	0.3531	0.3531	0.6955	0.3531	1.0394	1.5078	0.9413	0.3531	0.3531	0.3531	0.3531	0.3531	0.5999	0.4452	0.3531	0.3531	0.3531	0.587417	0.643583	0.52455	0.409583	-0.356923	0.188052	-0.65197	0.136728	-0.163304	0.350743	-0.488666
906	maltotetraose	Carbohydrate	Glycogen Metabolism	15910	LC/MS Neg	100000275	910	665.215	34612-38-9	446495	393830	C02052	HMDB01296	1.2621	0.2646	1.1242	0.1453	0.4206	0.1453	0.1453	0.6799	0.1453	2.138	0.3471	0.1453	1.0142	0.1453	0.9848	0.3822	0.4947	0.5925	0.1453	0.1453	0.1453	0.1453	0.9858	0.7325	0.56035	0.602283	0.60015	0.38325	-0.647037	0.277081	-0.652157	0.15842	0.0989949	0.459262	-0.751151
2774	uridine 5'-monophosphate (UMP)	Nucleotide	Pyrimidine Metabolism, Uracil containing	2856	LC/MS Polar	869	4150	323.029	3387-36-8	6030	1399139	C00105	HMDB00288	0.3683	0.9794	1.9	2.016	1.3958	1.695	0.5609	2.8941	0.3683	0.3683	0.8066	1.7725	0.9358	1.0353	1.0465	0.3683	1.0995	0.4863	0.3689	0.3683	0.6613	0.3683	1.0206	0.3683	1.39242	0.828617	1.12845	0.52595	-1.10134	0.0944051	-0.655779	0.0526231	-0.303248	0.299277	-0.352531
987	cytidine 5'-monophospho-N-acetylneuraminic acid	Carbohydrate	Nucleotide Sugar	36831	LC/MS Polar	1223	3900	613.14	3063-71-6	448209		C00128	HMDB01176	0.9569	0.4148	0.8986	1.3535	0.4148	0.6758	0.531	1.2155	0.4148	0.9679	1.4377	1.2938	0.7518	0.6672	1.0321	1.0802	1.4874	0.727	0.9405	0.4148	0.4882	0.4148	0.5938	0.7739	0.785733	0.957617	0.976783	0.604333	-0.692694	0.040895	-0.664104	0.0221598	0.313999	0.209129	-0.978103
1750	1-arachidonoyl-GPA (20:4)	Lipid	Lysolipid	46325	LC/MS Neg	100004442	5499	457.236	799268-65-8					1.5418	0.9359	1.0051	0.9814	0.5877	1.8458	1.3282	0.7652	0.1475	1.408	1.4466	0.3757	1.0486	0.9159	1.0107	0.1475	0.9949	0.94	1.5045	0.35	0.3504	0.5055	0.3212	0.1475	1.14962	0.842933	0.911867	0.52985	-0.783239	0.119938	-0.669835	0.114835	-0.334258	0.221072	-0.335576
2746	guanosine	Nucleotide	Purine Metabolism, Guanine containing	1573	LC/MS Neg	1099	1662	282.084	118-00-3	6802	6544	C00387	HMDB00133	1.0971	1.0187	1.0607	0.9367	0.9168	0.784	0.782	0.9612	0.5189	0.9649	0.8817	1.0204	1.1066	1.0796	1.036	1.0313	0.9813	0.8719	0.6782	0.5372	0.9148	0.4956	0.6044	0.601	0.969	1.01778	0.85485	0.638533	-0.420909	0.0246878	-0.672597	0.000143176	-0.180825	0.113085	-0.491771
1061	laurate (12:0)	Lipid	Medium Chain Fatty Acid	1645	LC/MS Neg	181	5300	199.17	143-07-7	3893	3756	C02679	HMDB00638	0.781	1.3452	0.7135	1.0258	1.4368	0.897	1.1932	1.8392	2.5644	3.7909	1.5068	0.9742	0.8243	0.8834	0.4257	0.7879	0.6154	0.4361	0.4139	0.4065	0.3359	0.3184	0.5102	0.506	1.03322	0.662133	1.97812	0.41515	-2.25242	0.00226483	-0.673489	0.00938127	0.936985	0.0298347	-1.61047
1800	glycerol	Lipid	Glycerolipid Metabolism	15122	LC/MS Pos Early	1254	717	93.0546	56-81-5	753	733	C00116	HMDB00131	1.0843	1.1098	0.8568	0.9549	0.9714	0.8086	0.854	1.1734	0.5581	1.1679	1.4204	1.4517	1.369	1.0955	1.1242	1.0817	0.9564	0.7838	0.8493	0.7734	0.8437	0.3226	0.688	0.5399	0.9643	1.06843	1.10425	0.669483	-0.721947	0.0119469	-0.674377	0.00306197	0.195513	0.184154	-0.86989
142	p-cresol sulfate	Amino Acid	Phenylalanine and Tyrosine Metabolism	36103	LC/MS Neg	100001315	2890	187.007	3233-57-7	4615423	3806480	C01468	HMDB11635	1.9005	2.9183	1.276	0.6116	0.5774	4.0929	0.8784	2.7606	0.3808	0.4713	0.3808	0.3808	1.0886	2.4536	0.3808	0.5331	0.3808	0.3808	0.3808	0.3808	0.3808	0.7578	0.6154	0.7491	1.89612	0.869617	0.87545	0.544117	-0.686109	0.209213	-0.676464	0.183483	-1.11495	0.0836614	0.438487
416	glutathione, reduced (GSH)	Amino Acid	Glutathione Metabolism	2127	LC/MS Pos Early	496	2000	308.091	70-18-8	124886	111188	C00051	HMDB00125	0.7505	0.3599	1.5706	1.0528	0.7855	0.3414	0.8784	1.2737	0.5558	0.9434	1.5535	2.2031	0.9472	1.2611	1.2518	0.2136	0.7783	0.7229	0.2064	0.1697	1.2877	0.4407	0.6781	0.4471	0.810117	0.862483	1.23465	0.538283	-1.19766	0.0191595	-0.680131	0.0959782	0.607901	0.0965765	-1.28803
2936	pyridoxal phosphate	Cofactors and Vitamins	Vitamin B6 Metabolism	5331	LC/MS Neg	492	943	246.017	41468-25-1	1051	1022	C00018	HMDB01491	1.6718	1.7696	2.0703	1.2197	1.0165	0.9972	1.1625	1.3358	0.6729	1.0028	1.0608	1.0607	1.8397	1.181	1.2749	1.334	1.366	0.9292	0.9367	0.6894	1.0443	0.5027	0.8768	0.8798	1.45752	1.3208	1.04925	0.821617	-0.352821	0.0428129	-0.684875	0.00321223	-0.474154	0.0352596	-0.210721
1671	1-palmitoleoyl-GPC (16:1)*	Lipid	Lysolipid	33230	LC/MS Pos Late	100001511	1450	494.324		24779461	21403152		HMDB10383	1.573	1.5939	1.5782	1.7815	1.3137	1.1756	0.8822	1.0174	0.7147	1.0139	1.1262	1.3399	1.9132	0.95	1.3828	0.7784	1.1902	0.9142	0.9861	0.7244	0.7723	0.4567	0.8519	0.6376	1.50265	1.18813	1.01572	0.738167	-0.46048	0.0176752	-0.686678	0.0177141	-0.565011	0.00145543	-0.121667
1171	15-methylpalmitate	Lipid	Fatty Acid, Branched	38768	LC/MS Neg	100002945	5695	269.249		17903417				1.2821	1.3208	1.0157	0.7879	0.8904	0.6548	1.1909	1.169	0.8235	1.0329	1.2134	0.9566	2.143	1.481	1.843	1.3312	1.2408	1.064	0.8667	0.7371	1.0791	0.6991	1.2947	0.9431	0.99195	1.51717	1.06438	0.936633	-0.184462	0.138225	-0.695823	0.00581095	0.101679	0.289438	-0.797502
1174	17-methylstearate	Lipid	Fatty Acid, Branched	38296	LC/MS Neg	100002356	5993	297.28	2724-59-6	3083779	2340933			1.4353	2.0291	0.8487	1.1343	0.7681	1.0177	1.2976	1.5052	0.9128	1.4321	1.8581	1.0168	1.4773	1.2099	1.1958	1.1919	0.8378	1.0766	0.9606	0.7721	0.7737	0.4306	0.7698	0.6059	1.20553	1.16488	1.3371	0.718783	-0.895479	0.00149024	-0.696557	0.00132198	0.149436	0.295389	-0.845992
1463	N-oleoyltaurine	Lipid	Endocannabinoid	39732	LC/MS Neg	100003119	5610	388.253	52514-04-2	6437033	4941625			1.0526	0.8192	1.0978	1.1562	1.0719	1.9343	0.9544	1.1328	0.4068	2.2061	1.5955	0.6796	2.4561	1.6498	1.6034	0.8382	1.5904	0.6388	1.2594	1.0664	0.6077	0.5489	0.8534	1.0456	1.18867	1.46278	1.16253	0.8969	-0.374253	0.190207	-0.705697	0.0395992	-0.0320721	0.467103	-0.673625
1739	1-arachidonoyl-GPI (20:4)*	Lipid	Lysolipid	34214	LC/MS Neg	100001654	5482	619.289					HMDB61690	1.3657	1.433	1.1477	0.591	0.7219	1.1233	1.0627	1.2441	0.3921	0.7283	1.1247	1.0179	1.2292	1.2525	0.8623	0.4294	0.8824	0.4939	0.7917	0.38	0.8092	0.3749	0.3757	0.4188	1.06377	0.858283	0.9283	0.52505	-0.822136	0.0132164	-0.708999	0.0371706	-0.196519	0.244839	-0.51248
1808	2-myristoylglycerol (14:0)	Lipid	Monoacylglycerol	34383	LC/MS Neg	100001408	6230	227.202	27214-38-6	137938	121585			0.9848	1.0619	0.5153	0.8084	1.0688	0.8778	1.8938	1.2078	1.0152	2.7391	0.9222	1.0301	1.0807	0.9489	0.6754	0.7122	0.7373	0.5418	0.3014	0.6034	0.8295	0.282	0.4889	0.3643	0.886167	0.782717	1.46803	0.47825	-1.61805	0.00435514	-0.710725	0.0135008	0.728235	0.0424289	-1.43896
857	phosphoenolpyruvate (PEP)	Carbohydrate	Glycolysis, Gluconeogenesis, and Pyruvate Metabolism	597	LC/MS Neg	463	587.3	166.975	10526-80-4	1005	980	C00074	HMDB00263	1.4791	1.355	1.795	1.1032	0.7734	0.8514	1.3305	0.9908	0.7727	0.776	0.7478	1.5338	1.7373	0.8279	0.9354	1.165	0.9821	0.6949	0.909	0.4617	1.0092	0.6601	0.3512	0.4519	1.22618	1.0571	1.02527	0.640517	-0.678691	0.0261123	-0.722804	0.0245256	-0.258176	0.180417	-0.464628
954	mannose-6-phosphate	Carbohydrate	Fructose, Mannose and Galactose Metabolism	1469	LC/MS Polar	294	4510	259.022	70442-25-0;104872-94-8	439198	19969422	C00275	HMDB01078	1.0138	0.2938	1.2277	0.4231	0.4296	0.1841	1.0659	0.6838	0.3865	1.2509	1.4998	0.7365	0.7545	1.1737	1.5903	0.7242	0.7486	0.9862	0.4007	0.207	0.4599	0.3071	1.6324	0.5898	0.59535	0.99625	0.937233	0.599483	-0.644689	0.120606	-0.732788	0.0750603	0.65467	0.0925729	-1.38746
1070	margarate (17:0)	Lipid	Long Chain Fatty Acid	1121	LC/MS Neg	891	5731	269.249	506-12-7	10465	10033		HMDB02259	1.3163	1.355	1.0595	1.0415	0.7955	0.9854	1.0962	1.0317	0.5411	1.275	1.567	1.3958	1.7302	1.3771	1.2789	1.4179	1.2639	1.0146	0.958	0.8821	1.0405	0.4389	0.8925	0.6308	1.0922	1.3471	1.15113	0.807133	-0.512176	0.0371674	-0.738978	0.00115018	0.0758179	0.367495	-0.814796
224	indolepropionate	Amino Acid	Tryptophan Metabolism	32405	LC/MS Pos Early	100001083	3205	190.086	830-96-6	3744	3613		HMDB02302	1.0618	0.7251	1.9383	2.2822	0.5378	1.5486	0.1151	0.7732	0.3372	0.7611	1.2186	1.1268	2.3348	1.6478	1.0901	0.9382	1.1235	0.5041	0.5893	0.283	1.1464	0.5444	0.6701	1.3404	1.34897	1.27308	0.722	0.762267	0.078297	0.435059	-0.739959	0.0634613	-0.901784	0.0443936	0.161825
1464	N-stearoyltaurine	Lipid	Endocannabinoid	39730	LC/MS Neg	100003240	5782	390.268	63155-80-6	168274	147194			2.2741	0.9974	2.3311	1.6283	1.8345	3.1027	1.617	1.2728	0.4618	4.0137	3.428	0.7417	2.369	1.5659	1.1072	0.9665	1.4185	1.3973	1.0026	0.8361	0.8792	0.7118	0.7975	1.0449	2.02802	1.47073	1.9225	0.878683	-1.12957	0.0559937	-0.74312	0.00854492	-0.0770859	0.438504	-0.666035
1117	dihomo-linoleate (20:2n6)	Lipid	Polyunsaturated Fatty Acid (n3 and n6)	17805	LC/MS Neg	1231	5730	307.264	2091-39-6	6439848	4944228	C16525	HMDB05060	1.4593	1.4331	1.2291	1.3227	0.9497	1.3581	1.3159	1.1699	0.6841	1.6359	1.4375	1.0299	1.299	0.7645	0.7147	0.6622	0.7262	0.6196	0.6951	0.5019	0.6281	0.2201	0.4289	0.3643	1.292	0.7977	1.2122	0.473067	-1.35751	0.000353684	-0.753803	0.0131656	-0.0919783	0.309945	-0.661824
1086	eicosenoate (20:1)	Lipid	Long Chain Fatty Acid	33587	LC/MS Neg	100001335	5950	309.28		5282768	4445895		HMDB02231	1.1696	1.4215	1.1663	1.1818	0.7634	1.0965	0.9804	1.154	0.3704	1.3473	1.6301	1.2764	1.5711	0.9934	1.4785	1.243	1.0066	1.1393	1.2128	0.784	1.1237	0.2144	0.6056	0.4609	1.13318	1.23865	1.12643	0.733567	-0.618762	0.0630905	-0.755769	0.0108326	-0.00861936	0.486557	-0.747149
1817	2-oleoylglycerol (18:1)	Lipid	Monoacylglycerol	21232	LC/MS Neg	100000943	6300	281.249	3443-84-3	5319879	4478086			0.7782	1.3175	0.6404	0.555	1.0767	0.5655	0.4734	1.4281	0.7091	1.0426	1.3113	1.5872	2.2253	2.1114	2.4731	1.7771	0.9352	0.8674	0.722	1.3545	1.6388	0.4283	0.9423	1.0337	0.822217	1.73158	1.09195	1.01993	-0.0984319	0.389673	-0.763617	0.0281247	0.409316	0.121706	-1.17293
363	urea	Amino Acid	Urea cycle; Arginine and Proline Metabolism	1670	LC/MS Pos Early	533	700	121.072	57-13-6	1176	1143	C00086	HMDB00294	0.7472	0.726	0.65	0.5755	0.7422	0.6229	0.5859	0.5681	0.3272	0.4217	0.6408	0.8974	2.5924	2.8997	1.0298	1.3029	0.9702	1.2359	0.908	1.1408	1.0981	0.8436	1.0871	0.8276	0.6773	1.67182	0.573517	0.9842	0.779116	0.000964828	-0.764393	0.0390728	-0.23996	0.126127	-0.524434
2732	2'-deoxyadenosine 5'-monophosphate	Nucleotide	Purine Metabolism, Adenine containing	46333	LC/MS Neg	100000485	1315	330.061	653-63-4	12599	601	C00360	HMDB00905	0.6266	1.5353	1.2271	1.3775	0.8552	1.3625	1.6793	0.9069	0.727	0.5714	0.7326	2.2099	2.0584	1.3494	1.3425	1.2737	1.0811	0.6939	1.2754	0.6274	0.9189	0.5693	0.5866	0.5867	1.16403	1.29983	1.13785	0.760717	-0.580879	0.112644	-0.772896	0.0158494	-0.032822	0.466461	-0.740074
2708	adenosine 2'-monophosphate (2'-AMP)	Nucleotide	Purine Metabolism, Adenine containing	36815	LC/MS Neg	100001694	1497.7	346.056	130-49-4	94136		C00946	HMDB11617	1.3512	0.9084	1.165	0.9408	1.3841	1.0039	0.9086	0.9911	0.6202	1.0831	1.0363	0.8262	1.2056	1.2729	1.0099	0.9961	0.9794	0.8078	0.6809	0.3403	1.2338	0.7854	0.3453	0.2826	1.12557	1.04528	0.910917	0.611383	-0.575242	0.0499133	-0.773745	0.0125901	-0.305261	0.0390578	-0.468484
1110	linolenate [alpha or gamma; (18:3n3 or 6)]	Lipid	Polyunsaturated Fatty Acid (n3 and n6)	34035	LC/MS Neg	100001337	5450	277.217		5280934	4444437	C06426	HMDB03073	1.17	1.8839	0.8025	0.8764	0.9304	0.7111	1.0391	1.1955	0.8118	1.3153	1.8633	1.8817	2.276	1.6043	1.6955	1.8544	1.2218	1.0182	0.8487	0.9818	1.5269	0.4238	1.2785	0.5645	1.06238	1.6117	1.35112	0.937367	-0.527467	0.0626016	-0.781898	0.0113894	0.346848	0.138204	-1.12875
3242	indoleacrylate	Xenobiotics	Food Component/Plant	22114	LC/MS Neg	100000800	2511	186.056	1204-06-4	15030923	4524636		HMDB00734	2.5653	1.6348	1.5791	2.0069	0.5584	1.4697	0.4581	0.8094	0.4581	1.2279	0.5696	0.4581	1.6666	1	0.6541	0.6731	1.3335	0.4581	0.4581	0.8654	0.4581	0.4581	0.4581	0.657	1.6357	0.964233	0.663533	0.559133	-0.246977	0.24208	-0.78619	0.0357745	-1.30167	0.00428978	0.515477
1755	1-stearoyl-GPG (18:0)	Lipid	Lysolipid	34437	LC/MS Pos Late	100001462	1750	513.319			21403138			1.9244	1.8036	1.3196	1.3144	1.2878	1.1991	0.9567	0.8803	0.476	1.0405	1.3923	1.792	2.2574	1.1213	1.0353	0.9834	1.0647	1.224	1.2429	0.7828	1.0166	0.3594	0.5584	0.4925	1.47482	1.28102	1.08963	0.7421	-0.554157	0.0813791	-0.787604	0.0248153	-0.436693	0.0576526	-0.350911
679	phenylalanylglycine	Peptide	Dipeptide	41370	LC/MS Pos Early	100003588	2898	223.108	721-90-4	98207	88678			1.9074	0.7164	0.7873	0.9849	1.5469	0.4738	0.75	1.262	0.3639	0.9998	0.9402	1.0754	1.5555	1.9196	1.8215	1.3864	1.461	0.7059	0.3116	0.3116	2.1058	0.7037	1.0002	0.6683	1.06945	1.47498	0.89855	0.8502	-0.0797965	0.43778	-0.794824	0.0415031	-0.251198	0.260455	-0.543626
2769	orotidine	Nucleotide	Pyrimidine Metabolism, Orotate containing	35172	LC/MS Polar	100001416	2250	287.052	314-50-1	92751	83729	C01103	HMDB00788	1.0963	1.0056	1.1549	0.9671	0.9944	0.8176	0.6642	0.8127	0.5637	0.7527	0.8669	1.0535	1.0123	1.2875	1.125	0.961	1.1439	0.6287	0.3983	0.5827	0.7412	0.5201	0.799	0.5052	1.00598	1.0264	0.785617	0.591083	-0.410464	0.0314969	-0.79616	0.00143063	-0.356709	0.012719	-0.439451
953	mannose	Carbohydrate	Fructose, Mannose and Galactose Metabolism	48153	LC/MS Polar	803	2200	225.062	3458-28-4	18950	141983	C00159	HMDB00169	1.7454	0.3638	1.759	0.5054	0.5341	0.181	1.4861	0.7781	0.4354	2.3521	2.5287	0.7608	0.6305	1.2678	1.5109	0.7195	0.7605	0.7758	0.2958	0.2935	0.525	0.2958	1.2219	0.6268	0.848117	0.944167	1.3902	0.543133	-1.35591	0.0275245	-0.797735	0.0409273	0.712958	0.134629	-1.51069
1841	oleoyl-linoleoyl-glycerol (18:1/18:2) [1]	Lipid	Diacylglycerol	46798	LC/MS Pos Late	100002989	3115	636.556	106292-55-1		23975985			0.9187	1.239	0.8061	0.6663	1.2813	0.6518	0.5996	1.4064	0.5528	1.0734	2.1137	1.6348	1.6212	1.4559	2.4337	1.7186	1.2037	1.1508	0.89	1.0537	1.4897	0.1903	1.0924	0.7826	0.9272	1.59732	1.23012	0.91645	-0.424667	0.163581	-0.801522	0.0126208	0.407843	0.146667	-1.20936
1849	palmitoyl-linoleoyl-glycerol (16:0/18:2) [2]*	Lipid	Diacylglycerol	52634	LC/MS Pos Late	100009055	3197	610.541						1.0623	0.9754	0.8623	0.7493	1.4091	0.685	0.7516	1.448	0.8536	1.3264	1.5807	1.28	1.3007	1.3829	1.4892	1.4797	1.3313	1.1202	0.6115	0.6174	1.2116	0.3118	1.0246	0.8687	0.957233	1.35067	1.20672	0.774267	-0.640185	0.0228175	-0.802769	0.0012445	0.334144	0.0892212	-1.13691
2171	palmitoylcholine	Lipid	Fatty Acid Metabolism (Acyl Choline)	52944	LC/MS Pos Late	100009233	1482	342.337		151731	133731			1.0958	1.3838	0.9363	1.4831	1.0705	1.5061	1.0475	1.2889	0.6818	1.8891	0.9274	0.9511	1.9693	1.2305	1.4401	1.3946	0.9525	0.8083	0.9198	0.8254	0.6239	0.7932	0.7073	0.5897	1.24593	1.29922	1.13097	0.743217	-0.605702	0.0277898	-0.805787	0.00500147	-0.13967	0.287025	-0.666117
1043	tricarballylate	Energy	TCA Cycle	15729	LC/MS Polar	2053	4200	175.025	99-14-9	14925	14220	C19806	HMDB31193	0.5863	0.2507	0.5192	0.2507	0.901	1.0489	1.801	1.9312	0.7417	0.7361	1.4353	1	0.6549	2.3413	2.2129	0.8246	1.0843	1.595	1.5443	0.2507	0.8155	0.2507	0.8104	1.2865	0.5928	1.45217	1.27422	0.82635	-0.624786	0.0857689	-0.813382	0.0575438	1.10399	0.0113621	-1.91738
1119	mead acid (20:3n9)	Lipid	Polyunsaturated Fatty Acid (n3 and n6)	35174	LC/MS Neg	100001472	5650	305.249	20590-32-3	5312531	4471956		HMDB10378	1.3334	1.6241	1.2854	1.3814	1.0247	1.3169	0.7835	0.9907	0.4637	2.172	1.2373	0.8486	1.0484	1.0229	0.8713	0.5611	0.6799	0.6224	0.5882	0.6428	0.5911	0.2255	0.3369	0.3393	1.32765	0.801	1.08263	0.453967	-1.25389	0.0157393	-0.819216	0.00543238	-0.29433	0.178466	-0.524886
2705	adenosine 5'-diphosphate (ADP)	Nucleotide	Purine Metabolism, Adenine containing	3108	LC/MS Neg	208	680	426.022	20398-34-9	6022	5800	C00008	HMDB01341	1.434	1.1483	1.3706	1.2224	1.0186	1.1951	1.1653	1.2673	0.5888	0.4288	0.4345	1.3739	1.5591	1.292	1.3316	1.3506	1.3202	0.8997	0.9455	0.3672	1.0895	0.729	0.6088	0.5896	1.2315	1.2922	0.876433	0.7216	-0.280445	0.237337	-0.840558	0.0010202	-0.4907	0.045151	-0.349858
1766	1-linoleoyl-GPA (18:2)*	Lipid	Lysolipid	52690	LC/MS Neg	100009082	5483	433.236			24766514		HMDB07856	1.7848	1.0096	0.8184	1.0777	0.2305	1.5985	1.0688	0.2305	0.2305	0.7666	1.6368	0.2305	0.2305	0.4124	0.9656	0.2305	0.9904	1.0442	0.9665	0.2305	0.2305	0.2305	0.2305	0.2305	1.08658	0.6456	0.69395	0.353167	-0.974483	0.114927	-0.870291	0.0896802	-0.646895	0.129859	-0.223396
272	isovalerylglycine	Amino Acid	Leucine, Isoleucine and Valine Metabolism	35107	LC/MS Neg	100001452	1950	158.082	16284-60-9	546304	475516		HMDB00678	1.2802	0.9408	1	1.2683	1.028	1.001	0.9134	0.9599	0.88	0.9749	0.6927	0.9982	2.7037	2.7383	1.3103	1.5203	1.2102	0.9792	0.8348	0.7485	0.8911	0.4572	1.3981	1.3867	1.08638	1.74367	0.903183	0.952733	0.0770536	0.38052	-0.87198	0.024117	-0.266442	0.0181223	-0.605537
2694	xanthosine 5'-monophosphate (xmp)	Nucleotide	Purine Metabolism, (Hypo)Xanthine/Inosine containing	12024	LC/MS Neg	1251	580	363.035	25899-70-1	73323	10463791	C00655	HMDB01554	1.7176	0.6519	0.8504	0.8463	0.7654	0.811	1.241	1.339	0.479	1.7317	1.6047	0.7251	1.6833	1.1189	1.1043	0.8738	1.1045	0.7944	0.3669	0.3711	0.9303	0.2646	0.7281	0.9587	0.940433	1.1132	1.18675	0.603283	-0.976108	0.0167855	-0.883805	0.00856214	0.335618	0.179169	-1.21942
856	3-phosphoglycerate	Carbohydrate	Glycolysis, Gluconeogenesis, and Pyruvate Metabolism	1414	LC/MS Neg	132	583	184.986	80731-10-8	724	10669764	C00597	HMDB00807	1.3315	0.8879	1.8716	0.9982	0.8556	0.9674	1.3625	0.8707	0.7747	0.5107	0.4568	1.3408	1.4274	1.0021	1.038	1.1838	1.0018	0.6948	0.815	0.2889	0.9512	0.6844	0.2656	0.4296	1.15203	1.05798	0.886033	0.57245	-0.630211	0.0725665	-0.886095	0.00493422	-0.37875	0.133569	-0.507346
1752	1-palmitoyl-GPG (16:0)*	Lipid	Lysolipid	45970	LC/MS Neg	100005717	5570	483.273		3300276	2548639			2.3421	2.3155	1.6747	1.6894	0.9732	2.0823	1.1633	1.3114	0.5764	1.4885	1.7783	1.0268	1.831	1.2699	1.1319	0.6311	1.2093	1.184	1.2702	0.5202	0.9252	0.3339	0.5288	0.3286	1.8462	1.20953	1.22412	0.65115	-0.910679	0.0150047	-0.893389	0.0141645	-0.592818	0.0219339	-0.300571
1091	erucate (22:1n9)	Lipid	Long Chain Fatty Acid	1552	LC/MS Neg	1087	6355.6	337.311	112-86-7	5281116	7924	C08316	HMDB02068	0.9008	1.03	0.787	0.9609	0.5454	0.8839	0.8962	1.0112	0.3854	1.3736	1.6503	1.0775	1.7172	0.9652	1.7963	1.4163	1.2865	1.2319	1.3347	0.8242	0.985	0.2794	0.6535	0.4503	0.851333	1.40223	1.0657	0.754517	-0.498177	0.107297	-0.894102	0.0045596	0.324005	0.142082	-1.21811
842	glucose	Carbohydrate	Glycolysis, Gluconeogenesis, and Pyruvate Metabolism	48152	LC/MS Polar	572	2342	225.062	50-99-7	79025	71358	C00031	HMDB00122	1.0921	0.3574	1.2664	0.5586	0.5469	0.2162	1.1761	0.76	0.4195	1.4551	1.4215	0.736	0.9629	1.1236	1.3014	0.8656	0.7961	0.9004	0.1577	0.4076	0.5819	0.309	1.0371	0.7049	0.672933	0.991667	0.9947	0.533033	-0.900036	0.0281381	-0.89563	0.00591827	0.563798	0.105866	-1.45943
2923	thiamin diphosphate	Cofactors and Vitamins	Thiamine Metabolism	35670	LC/MS Neg	522	1195.1	423.03	154-87-0	1132	8715	C00068	HMDB01372	1.6026	1.5932	1.7593	1.2247	1.1914	0.9681	0.9018	1.4964	0.7593	0.6928	0.7135	1.8641	1.9746	2.0742	1.858	1.734	1.7715	1.0733	0.7335	0.4667	1.7048	1.0319	0.8052	0.8145	1.38988	1.7476	1.07132	0.9261	-0.210145	0.297542	-0.916135	0.0022264	-0.375579	0.103621	-0.540556
1758	1-linoleoyl-GPG (18:2)*	Lipid	Lysolipid	54885	LC/MS Neg	100009227	5516	507.273						2.5642	4.0827	1.9672	1.6631	0.7157	1.9206	1.3107	1.0214	0.4945	1.9169	2.2616	1.3602	2.4559	1.2832	1.3528	0.6279	1.3267	1.2151	1.4329	0.767	0.8072	0.2095	0.7249	0.415	2.15225	1.37693	1.39422	0.726083	-0.941248	0.0277567	-0.923252	0.0263902	-0.626391	0.0896891	-0.296861
81	N2-acetyllysine	Amino Acid	Lysine Metabolism	36751	LC/MS Polar	100001721	3372.6	187.109	1946-82-3	92907	83869	C12989	HMDB00446	0.6645	0.6645	0.6645	0.6645	0.6645	0.6645	0.6645	0.6645	0.6645	0.6645	0.6645	0.6645	2.2064	2.1412	2.4187	1.3323	0.6645	0.8429	0.6645	0.912	1.0761	0.7357	0.9239	0.6645	0.6645	1.601	0.6645	0.82945	0.319886	0.0181377	-0.948746	0.0173159	0	#DIV/0!	-0.948746
1081	10-nonadecenoate (19:1n9)	Lipid	Long Chain Fatty Acid	33972	LC/MS Neg	100001277	5780	295.264	73033-09-7	5312513	4471938		HMDB13622	1.4758	1.5884	1.4362	1.3105	0.9998	1.4012	1.2222	1.0177	0.4306	1.7951	1.7863	1.1719	1.9472	1.0377	1.1262	0.9411	1.1744	0.9101	0.9129	0.6431	0.934	0.2292	0.5572	0.4184	1.36865	1.18945	1.2373	0.6158	-1.00666	0.0129705	-0.949761	0.00708827	-0.145558	0.286282	-0.804203
1505	cytidine-5'-diphosphoethanolamine	Lipid	Phospholipid Metabolism	34410	LC/MS Polar	100001407	4210	445.053	72842-05-8	123727	287	C00570	HMDB01564	0.7468	0.6059	0.871	1.0045	0.9449	0.7059	0.7299	1.2567	0.7259	1.0225	0.9955	1.7816	1.1232	1.4799	1.8035	1.3021	1.4865	1.026	0.5242	0.4159	0.7381	0.5493	1.273	0.7511	0.813167	1.3702	1.08535	0.7086	-0.615117	0.0472398	-0.951343	0.00148248	0.416537	0.0733614	-1.36788
1068	palmitoleate (16:1n7)	Lipid	Long Chain Fatty Acid	33447	LC/MS Neg	452	5475	253.217	373-49-9	445638	393216	C08362	HMDB03229	0.7623	1.3881	0.8643	0.8182	1.0701	0.5348	0.6991	1.0089	0.9545	1.5593	1.1136	1.1574	1.7537	1.3429	1.6576	1.165	1.3328	0.6851	0.6337	0.8622	0.9461	0.2797	0.8683	0.5107	0.9063	1.32285	1.08213	0.68345	-0.662971	0.0144244	-0.952742	0.00337903	0.255818	0.157656	-1.20856
1816	1-oleoylglycerol (18:1)	Lipid	Monoacylglycerol	21184	LC/MS Neg	100000924	6500	281.249	111-03-5	5283468	4446588		HMDB11567	1.0304	0.9353	0.7951	0.698	1.3049	0.6313	0.5299	0.9846	0.4312	1.0154	1.2651	1.0596	2.0807	1.5643	1.8744	1.0324	1.1415	1.042	0.673	1.2085	1.041	0.2707	0.6558	0.6619	0.899167	1.45588	0.880967	0.751817	-0.228707	0.255858	-0.953442	0.00588201	-0.0295011	0.45777	-0.923941
243	serotonin	Amino Acid	Tryptophan Metabolism	2342	LC/MS Pos Early	504	2550	177.102	153-98-0	5202	5013	C00780	HMDB00259	1.4525	1.2662	0.3772	0.8423	2.3832	1.234	0.3795	0.2545	0.2545	0.4664	0.7204	1.2771	1.7473	1.5913	1.2243	2.4335	1.1577	0.5972	0.2545	0.7404	1.6139	0.7427	0.7505	0.4005	1.25923	1.45855	0.558733	0.750417	0.425532	0.23089	-0.958771	0.0253558	-1.17231	0.0258931	0.213543
775	valylglycine	Peptide	Dipeptide	40475	LC/MS Neg	100003641	1506	173.093	686-43-1	136487	120256		HMDB29127	1.0352	0.559	0.714	0.81	1	0.4081	0.4081	1.8868	0.4081	1.427	0.4081	0.7536	1.2401	2.1832	1.8813	1.2004	1.2796	0.4647	0.4081	0.4081	1.9719	0.4081	0.6389	0.4081	0.754383	1.37488	0.88195	0.7072	-0.318579	0.320415	-0.959119	0.0442855	0.225399	0.32739	-1.18452
226	3-indoxyl sulfate	Amino Acid	Tryptophan Metabolism	27672	LC/MS Neg	100000467	2222.2	212.002	2642-37-7	10258	9840		HMDB00682	1.7758	2.0076	1.6024	1.1224	1.0122	1.563	1.3666	0.6107	0.46	0.3479	1.1369	0.7825	2.0313	5.8003	1.7597	1.8224	1.4384	0.9335	0.9878	1.3715	0.8718	0.8504	1.7232	1.2739	1.5139	2.2976	0.7841	1.17977	0.589392	0.0469194	-0.961626	0.0786317	-0.94916	0.0043918	-0.0124658
2086	tauro-beta-muricholate	Lipid	Primary Bile Acid Metabolism	33983	LC/MS Neg	100001250	4774	514.284	25696-60-0	168408	147312		HMDB00932	0.5728	1.493	1.876	0.5313	0.1712	18.1183	0.8097	0.7738	0.5866	0.1712	0.3254	0.5774	0.4275	0.5434	2.1522	4.8952	0.7261	0.3082	1.3606	0.5132	1.6856	0.2718	0.1712	0.6191	3.79377	1.50877	0.540683	0.77025	0.510543	0.207985	-0.969971	0.180912	-2.81078	0.14242	1.8408
1071	10-heptadecenoate (17:1n7)	Lipid	Long Chain Fatty Acid	33971	LC/MS Neg	100001278	5555	267.233	29743-97-3	5312435	4471860		HMDB60038	1.3562	1.4996	1.1416	1.2071	0.8904	0.9749	0.969	1.0966	0.6022	1.7184	1.6757	1.5259	1.8988	1.4581	1.5681	1.4098	1.4231	1.0251	0.8909	0.7535	0.8753	0.3306	1.058	0.5739	1.1783	1.46383	1.26463	0.747033	-0.759475	0.0170187	-0.970507	0.000504399	0.102012	0.341173	-1.07252
1801	glycerol 3-phosphate	Lipid	Glycerolipid Metabolism	43847	LC/MS Polar	100000258	3938.7	171.006	29849-82-9	754	734	C00093	HMDB00126	0.4432	0.8794	2.0779	1.0826	0.7952	0.9574	0.7013	0.664	0.4271	0.5472	1.0426	1.4741	3.239	1.9426	2.8106	2.4145	1.8006	1.1417	0.427	0.7829	1.7364	0.5176	1.4049	1.9235	1.03928	2.22483	0.809383	1.13205	0.484043	0.158137	-0.97476	0.0110976	-0.360694	0.211486	-0.614066
1757	1-oleoyl-GPG (18:1)*	Lipid	Lysolipid	45968	LC/MS Neg	100005716	5610	509.288						2.3208	2.0846	1.6722	1.7035	1.0467	2.738	1.4233	1.1076	0.3318	1.6784	3.1193	0.8941	2.1742	0.9605	1.206	0.3768	1.4043	0.9957	1.2949	0.6261	0.5749	0.2644	0.532	0.3158	1.92763	1.18625	1.42575	0.60135	-1.24544	0.0378642	-0.980131	0.0339082	-0.43511	0.148459	-0.545022
1369	9,10-DiHOME	Lipid	Fatty Acid, Dihydroxy	38399	LC/MS Neg	179	5180	313.238	263399-34-4	9966640	8142232	C14828	HMDB04704	1.6243	1.4202	1.1628	0.7977	1.0836	1	0.8136	0.9847	0.4781	1.2594	1.0731	1.2796	2.2618	1.6195	1.3776	2.3178	1.4463	1.1444	0.8584	0.7499	0.9455	0.6547	1.0122	0.9272	1.18143	1.69457	0.981417	0.857983	-0.193916	0.190736	-0.981895	0.00113183	-0.267601	0.137426	-0.714294
1056	caprylate (8:0)	Lipid	Medium Chain Fatty Acid	32492	LC/MS Neg	932	4362	143.108	124-07-2	379	370	C06423	HMDB00482	0.9811	1.6441	1.0941	3.0193	0.336	1.446	0.6159	1.1685	1.0604	0.9715	0.6702	0.336	1.3641	0.9423	1.0189	0.7679	0.336	0.336	0.336	0.7117	0.336	0.336	0.356	0.336	1.4201	0.7942	0.80375	0.40195	-0.999731	0.00927525	-0.982486	0.0251782	-0.821174	0.0729157	-0.161313
76	1-methylimidazoleacetate	Amino Acid	Histidine Metabolism	32350	LC/MS Pos Early	100001208	2064	141.066	2625-49-2	75810	68319	C05828	HMDB02820	0.9827	0.8549	0.736	0.7986	0.6411	0.8007	0.9751	0.7137	0.6411	0.6411	0.6411	0.6411	1.5949	5.1125	0.6411	0.8258	0.6411	0.6411	0.9485	0.6411	0.6411	0.6411	1.0173	0.8087	0.802333	1.57608	0.708867	0.782967	0.143437	0.209871	-1.00932	0.150295	-0.178687	0.111316	-0.830634
575	glycylleucine	Peptide	Dipeptide	34398	LC/MS Pos Early	100001258	3059	189.123	869-19-2	92843	83812	C02155	HMDB00759	1.693	0.6226	0.5023	0.6771	1.4317	0.7097	0.6452	1.4831	0.4328	1.0237	0.7336	1.037	1.2849	1.7381	1.39	1.0861	1.4552	1.0471	0.2663	0.2663	1.7967	0.8017	0.5764	0.2663	0.9394	1.33357	0.892567	0.662283	-0.430511	0.220388	-1.00977	0.0149267	-0.0737797	0.428192	-0.93599
1747	1-palmitoyl-GPA (16:0)	Lipid	Lysolipid	34428	LC/MS Neg	100001445	5600	409.236	17618-08-5	6419701	4925335	C04036	HMDB00327	2.2106	1.541	1.2385	1.0801	0.3097	1.0148	1.3651	0.4225	0.8161	1.3691	1.1574	0.3167	0.3097	1.1798	1.3908	0.3164	1.1986	1.4469	0.9852	0.3097	0.3097	0.5325	0.425	0.3262	1.23245	0.9737	0.907817	0.481383	-0.915215	0.0392238	-1.01629	0.0329622	-0.441056	0.166368	-0.575235
2894	biopterin	Cofactors and Vitamins	Tetrahydrobiopterin Metabolism	12358	LC/MS Neg	1548	1398.5	236.079	22150-76-1	445040	392795	C06313	HMDB00468	2.1939	1.4908	1.0781	0.7219	0.996	1.174	1.1414	1.4413	1.516	0.402	0.7658	0.402	1.3266	1.5062	0.6745	1.5859	1.1545	0.402	0.402	0.8237	0.402	0.8412	0.402	0.402	1.27578	1.10828	0.94475	0.545483	-0.792397	0.051223	-1.02272	0.0125125	-0.433379	0.141622	-0.589341
1842	oleoyl-linoleoyl-glycerol (18:1/18:2) [2]	Lipid	Diacylglycerol	46799	LC/MS Pos Late	100002990	3223	636.556	104346-53-4					1.1933	1.1899	1.053	0.947	1.4802	0.8494	0.8619	1.5152	0.6902	1.3122	1.9121	1.5342	1.7417	1.5714	2.3753	1.8994	1.5102	1.3958	0.7496	0.6498	1.4864	0.2758	1.0819	0.8968	1.1188	1.74897	1.3043	0.856717	-0.606386	0.0520455	-1.02961	0.00119512	0.221324	0.195782	-1.25094
839	1,5-anhydroglucitol (1,5-AG)	Carbohydrate	Glycolysis, Gluconeogenesis, and Pyruvate Metabolism	20675	LC/MS Neg	100000580	802	163.061	154-58-5	64960		C07326	HMDB02712	0.9349	1.0072	0.8943	0.7142	0.638	0.3728	0.549	0.6039	0.5523	0.838	0.3124	0.2195	3.4059	1.5401	1.5042	1.4168	1.4847	1.2102	0.9928	0.9363	1.3795	0.7149	0.6011	0.4932	0.760233	1.76032	0.512517	0.852967	0.73489	0.0289829	-1.04527	0.0147319	-0.568843	0.044615	-0.47643
1614	palmitoloelycholine	Lipid	Phospholipid Metabolism	53257	LC/MS Pos Late	100009334	1385	340.321						0.7649	1.2946	0.6964	1.3802	0.6885	0.9977	1.142	1	0.4965	1.7936	0.529	0.5388	3.1579	1.6997	1.8372	1.8149	1.2656	1.175	1.0192	0.8552	0.6528	1.0172	0.9115	0.7478	0.970383	1.82505	0.91665	0.867283	-0.0798676	0.412054	-1.07336	0.00450193	-0.0821838	0.414614	-0.991177
846	fructose-6-phosphate	Carbohydrate	Glycolysis, Gluconeogenesis, and Pyruvate Metabolism	12021	LC/MS Polar	1232	4261	259.022	103213-47-4	69507	19969987	C05345	HMDB00124	1.3763	0.3641	1.6843	0.5704	0.4861	0.1908	1.0904	0.7962	0.3425	1.5057	1.7457	0.5833	0.5321	1.1059	1.9531	0.7776	0.9096	0.7508	0.037	0.1959	0.4826	0.2504	1.2882	0.5948	0.778667	1.00485	1.01063	0.474817	-1.08982	0.0454935	-1.08154	0.0409671	0.376182	0.249821	-1.45772
1344	8-hydroxyoctanoate	Lipid	Fatty Acid, Monohydroxy	21239	LC/MS Neg	100000956	2300.4	159.103	764-89-6	69820	63018			1.3816	0.459	0.459	0.7902	2.4264	0.8715	0.459	0.459	0.459	0.459	0.459	0.459	1.8509	1.3058	0.7597	1.1285	0.6165	0.691	0.459	0.459	0.459	0.459	0.459	0.6864	1.06462	1.05873	0.459	0.4969	0.114461	0.170447	-1.09131	0.00846099	-1.21377	0.0378125	0.122456
868	ribose 1-phosphate	Carbohydrate	Pentose Phosphate Pathway	1763	LC/MS Polar	219	4025	229.012	50-99-7;58459-37-3	439236	388373	C00620	HMDB01489	1.1873	1.6893	2.6494	2.7455	2.1888	1.8105	0.5299	0.9921	0.2606	0.7433	0.7504	1.0079	2.6108	3.9413	4.1054	2.425	3.2348	2.1906	0.6703	0.9778	2.9294	1.304	2.0311	0.701	2.04513	3.08465	0.714033	1.4356	1.00759	0.0435753	-1.10345	0.00357791	-1.51813	0.000304096	0.414679
1507	trimethylamine N-oxide	Lipid	Phospholipid Metabolism	40406	LC/MS Pos Early	100003397	2100	76.0757	1184-78-7	1145	1113	C01104	HMDB00925	1.5358	1.0031	1.4519	1	0.872	1.0054	0.8892	0.798	0.3542	0.8061	0.9412	0.86	4.4431	3.8365	2.8707	2.1194	1.6353	2.3751	0.6337	2.0888	1.0326	1.6619	1.2021	1.377	1.1447	2.88002	0.774783	1.33268	0.782469	0.0159535	-1.11174	0.00475382	-0.563105	0.0133079	-0.548638
222	indoleacetate	Amino Acid	Tryptophan Metabolism	27513	LC/MS Neg	100001034	2200	174.056	6505-45-9	802	780	C00954	HMDB00197	0.8848	0.624	0.7741	0.3433	0.3433	0.3433	1.1982	0.6209	0.3433	0.3433	0.3433	0.3433	0.3433	0.727	0.956	1.9963	0.5923	0.3433	0.3433	0.3433	0.3433	0.4914	0.3433	0.4219	0.552133	0.826367	0.53205	0.381083	-0.481455	0.158013	-1.11668	0.0551047	-0.0534549	0.454745	-1.06322
1271	propionylcarnitine	Lipid	Fatty Acid Metabolism (also BCAA Metabolism)	32452	LC/MS Pos Early	100001162	2590	218.139	17298-37-2	107738	96904	C03017	HMDB00824	1.1156	0.8349	1.1847	0.8497	0.8331	1.0175	1.0205	0.9825	0.5628	0.918	0.673	0.6605	2.5283	2.3885	2.411	1.6302	3.0874	1.6807	1.4854	0.4893	1.2156	0.6405	1.0784	1.369	0.972583	2.28768	0.802883	1.04637	0.382126	0.104813	-1.1285	0.000609144	-0.276632	0.0626262	-0.851867
404	spermidine	Amino Acid	Polyamine Metabolism	485	LC/MS Pos Early	50	3355	146.165	124-20-9	1102	1071	C00315	HMDB01257	0.8155	0.6462	1.3433	1.0634	0.9263	0.6541	0.5455	0.4099	0.1756	0.5236	0.543	1.2345	1.578	1.2915	1.2049	1.0158	0.9842	0.5588	0.2168	0.3222	1.2635	0.3719	0.4935	0.3647	0.908133	1.10553	0.572017	0.505433	-0.178536	0.380268	-1.12915	0.00844548	-0.666847	0.0464068	-0.462303
1257	acetyl CoA	Lipid	Fatty Acid Metabolism	43840	LC/MS Neg	1830	1691	403.556	102029-73-2	444493	392413	C00024	HMDB01206	0.6271	0.6271	0.6271	0.6271	0.6271	0.6271	0.6271	0.833	0.6271	0.6271	0.6271	0.6271	1	2.7394	2.2558	1.611	1.4925	0.6271	0.6271	0.6271	1.1305	0.8039	0.6271	0.6271	0.6271	1.62097	0.661417	0.740467	0.162875	0.200134	-1.13035	0.0116547	0.0768639	0.170447	-1.20721
1613	oleoylcholine	Lipid	Phospholipid Metabolism	53260	LC/MS Pos Late	100009331	1449	368.352						0.648	1.3161	0.7866	1.3156	0.7725	1.083	0.8799	1.0588	0.5328	1.7019	0.6996	0.8098	2.7623	1.6009	2.2483	1.5289	1.2592	1.0063	1.1008	0.6851	0.482	0.9937	0.8173	0.6214	0.986967	1.73432	0.947133	0.783383	-0.273849	0.207398	-1.14658	0.00364933	-0.0594338	0.425039	-1.08714
2795	3-ureidopropionate	Nucleotide	Pyrimidine Metabolism, Uracil containing	3155	LC/MS Polar	1053	2230	131.046	462-88-4	111	109	C02642	HMDB00026	0.629	0.3101	0.2907	0.2907	0.3511	0.5815	0.6168	0.5297	0.2907	4.2035	0.6635	0.3763	1.3475	2.2974	1.3352	2.3077	1.4107	0.6184	0.417	0.6199	0.5742	0.5857	1.1673	0.8327	0.40885	1.55282	1.11342	0.699467	-0.670666	0.263012	-1.15056	0.00689258	1.44535	0.142571	-2.59591
980	UDP-glucuronate	Carbohydrate	Nucleotide Sugar	2763	LC/MS Neg	1097	588	579.027	28053-08-9;63700-19-6	17473	16522	C00167	HMDB00935	2.086	1.3451	1.9936	1.543	1.5633	1.0261	0.5213	1.8417	0.4727	0.7226	0.197	1.5711	1.4864	1.1175	0.9739	0.7165	1.2171	0.59	0.197	0.197	1.1565	0.3405	0.4302	0.4191	1.59285	1.0169	0.887733	0.456717	-0.958827	0.0953333	-1.15481	0.0091059	-0.843412	0.0245807	-0.311394
2860	phosphopantetheine	Cofactors and Vitamins	Pantothenate and CoA Metabolism	15504	LC/MS Neg	100000328	1596.9	357.089	NA	987	103123	C01134	HMDB01416	0.6892	0.4601	0.8385	1	0.7705	0.6842	0.6474	1.4869	0.5889	1.0731	0.9717	1.3047	1.3775	1.2494	1.3392	0.062	1.0009	0.6667	0.178	0.062	0.9288	0.1515	0.6266	0.5627	0.740417	0.949283	1.01212	0.418267	-1.27488	0.00716987	-1.18242	0.0298352	0.450966	0.0625874	-1.63338
2999	methyl-4-hydroxybenzoate sulfate	Xenobiotics	Benzoate Metabolism	48429	LC/MS Neg	100006116	2873	230.997						0.2251	0.2824	0.4949	0.4468	0.4236	0.3166	3.4869	1.1042	3.8179	0.775	3.104	4.2841	4.485	23.5565	2.5499	1.7139	1.8459	0.8778	0.1249	0.2473	0.4039	0.8958	5.9305	7.8062	0.3649	5.83817	2.76202	2.5681	-0.105021	0.450161	-1.18481	0.207021	2.92015	0.00127897	-4.10496
865	6-phosphogluconate	Carbohydrate	Pentose Phosphate Pathway	15442	LC/MS Neg	100000341	583.9	275.017	921-62-0;53411-70-4	91493	82615	C00345	HMDB01316	0.8186	0.6067	1.0207	0.5672	0.5714	0.4128	0.8089	0.6718	0.306	0.393	0.0914	0.6742	1.0639	1.2995	1.3912	1.2033	1.3806	1	0.458	0.0914	1.3739	0.556	0.4576	0.2889	0.666233	1.22308	0.490883	0.537633	0.131242	0.414825	-1.18583	0.00256073	-0.440647	0.122798	-0.745181
993	glucosamine-6-phosphate	Carbohydrate	Aminosugar Metabolism	580	LC/MS Polar	290	4521.5	258.038	3616-42-0	439217	8013767	C00352	HMDB01254	1.2894	0.4054	1.6324	0.4731	0.5187	0.2115	1.2276	0.7072	0.3944	1.6369	1.9109	0.9677	0.8694	1.2803	1.9124	0.8205	0.7281	1.0323	0.4188	0.283	0.5559	0.3187	0.6617	0.6816	0.755083	1.10717	1.14078	0.486617	-1.22917	0.0112813	-1.18601	0.00458657	0.595317	0.133523	-1.78133
1447	5-KETE	Lipid	Eicosanoid	48465	LC/MS Neg	1080	5372	317.212	106154-18-1	5283159	1765	C14732	HMDB10217	1.6378	1	0.9503	0.4484	0.3956	0.2511	0.2511	0.2511	0.2511	1.28	0.2511	0.8657	1.3669	0.8024	0.2511	2.4179	1.0436	0.2511	0.2511	0.2511	0.7722	0.775	0.3758	0.2511	0.780533	1.02217	0.525017	0.44605	-0.235158	0.357206	-1.19635	0.0645314	-0.572097	0.190735	-0.624256
2852	N1-Methyl-2-pyridone-5-carboxamide	Cofactors and Vitamins	Nicotinate and Nicotinamide Metabolism	40469	LC/MS Neg	100001468	1668	151.051	701-44-0	69698	62899	C05842	HMDB04193	0.227	0.3131	0.227	0.227	0.227	0.227	0.227	0.8417	0.5867	1.3841	0.5837	0.9365	2.4583	5.7377	1	0.9191	0.8928	0.7406	0.6134	0.7269	0.5504	1.004	1.2033	0.8772	0.24135	1.95808	0.75995	0.8292	0.125816	0.36137	-1.23965	0.0956321	1.65478	0.00459625	-2.89443
675	phenylalanylalanine	Peptide	Dipeptide	41374	LC/MS Neg	100003589	2745	235.109	3918-87-4	6993123;5488196	4589716			1.2233	0.5524	0.6305	0.9984	1.2717	0.7893	0.3499	1.2759	0.3499	0.8771	0.8485	1.3385	2.6701	2.222	1.8163	1.6192	1.5315	1	0.3499	0.3736	2.1958	0.6622	0.5677	0.4222	0.910933	1.80985	0.839967	0.7619	-0.14073	0.411412	-1.2482	0.00948858	-0.117013	0.37368	-1.13118
2079	taurocholate	Lipid	Primary Bile Acid Metabolism	18497	LC/MS Neg	1648	5150	514.284	145-42-6	6675		C05122	HMDB00036	0.4072	1.6368	1.5708	0.4776	0.3091	11.9722	1.0337	0.9818	0.5453	0.1913	0.5152	0.8556	0.5399	0.997	2.0386	5.5976	0.7523	0.4135	1.003	0.5135	1.1621	0.4087	0.1866	0.9925	2.72895	1.72315	0.68715	0.711067	0.0493598	0.455475	-1.27699	0.124278	-1.98965	0.150151	0.712657
778	valylleucine	Peptide	Dipeptide	39994	LC/MS Neg	100003210	3335	229.156	22906-55-4	352039	312586		HMDB29131	0.3311	0.3311	0.3311	0.5695	0.8854	0.3311	0.3311	1.5265	0.3724	0.3311	0.3311	1.1004	1.9753	1.5246	1.2464	1.2401	1.6235	0.8996	0.3311	0.58	1.5722	0.3311	0.3311	0.3311	0.463217	1.41825	0.665433	0.579433	-0.199651	0.387747	-1.2914	0.0039376	0.522607	0.201679	-1.814
3376	daidzein sulfate (2)	Xenobiotics	Food Component/Plant	48728	LC/MS Neg	100006363	3330	333.008						3.7113	0.5844	0.9742	0.4769	1.0258	0.7687	1.0904	1.6723	1.0653	0.4769	0.9409	0.9495	1.9039	1.6542	1.4842	2.7363	0.4769	1.1826	0.4769	0.4769	0.9563	0.6451	0.7546	0.5184	1.25688	1.57302	1.03255	0.638033	-0.694508	0.0239195	-1.30183	0.0072592	-0.283639	0.338424	-1.01819
947	fructose	Carbohydrate	Fructose, Mannose and Galactose Metabolism	48195	LC/MS Polar	878	2022.2	225.062	57-48-7	5984	5764	C00095	HMDB00660	1.953	0.3042	2.155	0.5777	0.5644	0.1245	1.3269	0.8225	0.5866	2.0939	2.3411	1.0036	0.9964	1.2487	1.5786	0.7086	0.7445	0.8503	0.2543	0.1933	0.45	0.2298	0.7454	0.4521	0.946467	1.02118	1.36243	0.387483	-1.81398	0.00450839	-1.39804	0.00142767	0.525562	0.193775	-1.9236
2862	3’-dephospho-acetyl-coenzyme A	Cofactors and Vitamins	Pantothenate and CoA Metabolism	54675	LC/MS Neg	100010805	2313	728.152		193680	168079			1.2957	0.8945	1.1723	1.0751	0.9664	0.7472	0.8263	2.2581	1	1.3679	0.9705	1.6767	2.0202	2.0998	1.8444	1.7003	1.8546	1.581	0.2085	0.2085	1.4378	0.77	0.78	0.7445	1.0252	1.85005	1.34992	0.69155	-0.964965	0.0230953	-1.41966	9.52198e-05	0.396965	0.0992363	-1.81662
3220	ferulic acid 4-sulfate	Xenobiotics	Food Component/Plant	47114	LC/MS Neg	100005389	1225	273.007	86321-29-1	6305574	4878542		HMDB29200	4.1238	1.5923	2.3208	1.3917	1.9598	1.4476	0.9266	0.9704	1	0.9559	0.5578	0.7283	3.1798	2.7505	1.1396	1.2259	0.7091	0.6713	0.5389	0.5389	0.6065	0.5389	0.7947	0.5389	2.13933	1.6127	0.8565	0.5928	-0.530908	0.00492867	-1.44386	0.0219811	-1.32064	0.00669818	-0.123225
2741	guanosine 5'- monophosphate (5'-GMP)	Nucleotide	Purine Metabolism, Guanine containing	2849	LC/MS Pos Early	347	800	364.065	5550-12-09	6804	741	C00144	HMDB01397	2.5414	1.8003	4.3741	3.412	4.0748	2.9938	1	16.5505	0.728	0.5973	0.7787	1.9564	2.5625	1.4437	1.6417	0.8902	4.0269	1.4398	0.7624	0.6561	1.2487	0.4879	0.527	0.7104	3.1994	2.0008	3.60182	0.732083	-2.29864	0.147765	-1.4505	0.0117863	0.170923	0.440649	-1.62142
1438	5-HETE	Lipid	Eicosanoid	37372	LC/MS Neg	100002137	5382	319.228	73307-52-5	5280733	8038582	C04805	HMDB11134	1.902	2.2399	0.2146	0.2146	0.2146	0.2146	0.2146	0.2146	0.2146	1.0121	0.2146	1.478	1	0.5046	0.6905	2.9343	1.3874	0.3032	0.2146	0.364	0.3463	0.3953	0.9402	0.2146	0.833383	1.13667	0.558083	0.4125	-0.436086	0.287276	-1.46234	0.0527849	-0.5785	0.27877	-0.883844
120	phenylacetylglycine	Amino Acid	Phenylalanine and Tyrosine Metabolism	33945	LC/MS Polar	100001275	1080	192.067	500-98-1	68144	61452	C05598	HMDB00821	1.0053	1.7248	1.1051	1.3889	0.9947	1.1173	1.1665	0.731	0.6788	0.6039	0.622	0.7991	3.0082	3.7657	1.538	2.0548	1.178	0.8531	1.068	0.6088	0.4618	0.4579	1.0411	0.6451	1.22268	2.0663	0.766883	0.713783	-0.103521	0.356968	-1.53349	0.00842697	-0.672972	0.0050159	-0.86052
851	dihydroxyacetone phosphate (DHAP)	Carbohydrate	Glycolysis, Gluconeogenesis, and Pyruvate Metabolism	15522	LC/MS Neg	309	603	168.991	102783-56-2	668	3833110	C00111	HMDB01473	1.502	0.3381	1.1356	0.731	0.8391	0.3533	1.1591	1.0063	0.2462	0.7966	0.9131	1.6645	1.0177	1.4381	1.1977	0.9937	0.7832	0.7823	0.2577	0.1189	0.5485	0.4444	0.2757	0.4917	0.816517	1.03545	0.9643	0.35615	-1.437	0.00638594	-1.5397	0.000126751	0.24	0.294345	-1.7797
2863	coenzyme A	Cofactors and Vitamins	Pantothenate and CoA Metabolism	46322	LC/MS Neg	270	1448	382.55	85-61-0;18439-24-2	317	311	C00010	HMDB01423	0.8469	0.5312	1.2811	1	1.0914	0.8119	0.8607	1.5095	0.309	0.4565	0.309	1.4017	1.6673	2.2183	2.7049	0.8915	1.8217	0.6049	0.309	0.309	1.7128	0.4163	0.309	0.309	0.927083	1.65143	0.807733	0.56085	-0.526264	0.229071	-1.55803	0.0103239	-0.19882	0.318432	-1.35921
1054	caproate (6:0)	Lipid	Medium Chain Fatty Acid	32489	LC/MS Neg	926	2713.7	115.076	142-62-1	8892	8552	C01585	HMDB00535	2.5745	1.1874	1.4337	0.9972	0.556	0.5625	0.5706	0.5479	0.7436	1.2675	0.6815	1.3049	1.6103	3.648	0.4832	8.2676	1.6024	0.7304	0.8928	1.0653	0.9087	1.0674	0.7874	0.7408	1.21855	2.72365	0.852667	0.9104	0.0945187	0.35501	-1.58097	0.0807955	-0.515112	0.15112	-1.06586
2861	3'-dephosphocoenzyme A	Cofactors and Vitamins	Pantothenate and CoA Metabolism	18289	LC/MS Neg	100000138	2013	686.142	3633-59-8	444485	392407	C00882	HMDB01373	0.9353	0.3631	0.8811	0.9829	0.6207	0.3631	0.6017	2.1434	0.5282	1.0621	0.7235	1.459	1.7125	2.0737	2.1343	0.6378	1.5191	1.0171	0.3631	0.3631	1.1389	0.3631	0.3631	0.3631	0.691033	1.51575	1.08632	0.4924	-1.14154	0.0318815	-1.62213	0.00194321	0.652618	0.0934969	-2.27475
745	tryptophylglycine	Peptide	Dipeptide	43028	LC/MS Pos Early	100003609	2930	262.119	7360-09-0	263471	231453			0.2646	0.2646	0.6206	0.2646	0.2646	0.2646	0.3778	0.3659	0.2646	0.2646	0.2646	0.2646	2.2839	1.8051	1	0.2646	0.8309	0.6888	0.2646	0.2646	0.5037	0.2646	0.5898	0.2646	0.323933	1.14555	0.30035	0.35865	0.255932	0.194071	-1.67539	0.0154225	-0.109052	0.359077	-1.56634
1993	corticosterone	Lipid	Steroid	5983	LC/MS Neg	272	5040	345.207	50-22-6	5753	5550	C02140	HMDB01547	0.1062	1.1307	0.3882	1.7332	0.4144	1.418	1.0206	0.8249	0.7416	0.1062	1.3853	1.8947	1.6368	1.0001	2.1701	1.6733	0.9387	1	0.5114	0.1062	0.1062	0.7233	0.9305	0.2114	0.865117	1.40317	0.99555	0.4315	-1.20613	0.0382336	-1.70125	0.00146767	0.202599	0.363886	-1.90385
2844	nicotinamide N-oxide	Cofactors and Vitamins	Nicotinate and Nicotinamide Metabolism	39582	LC/MS Pos Early	100002763	877	139.05	1986-81-8	72661	65522		HMDB02730	0.2042	0.318	0.1829	0.1829	0.1829	0.274	0.1829	0.8655	0.9065	1.6128	0.1829	1.3817	2.9343	4.827	0.7396	2.47	2.0832	1.8805	1	0.5116	0.4966	1.4424	0.4811	0.3675	0.22415	2.4891	0.855383	0.716533	-0.255537	0.324664	-1.79652	0.00612958	1.93211	0.0133524	-3.72863
2711	adenosine 3',5'-diphosphate	Nucleotide	Purine Metabolism, Adenine containing	15691	LC/MS Neg	1214	575	426.022	75431-54-8	159296	19951095	C00054	HMDB00061	1.3379	1.0363	1.304	1.8526	1.2289	1.9288	0.7814	1	0.3984	0.4025	0.2462	0.8244	2.4045	1.7162	1.673	2.0205	2.2221	1.2083	0.1914	0.1469	1.5682	0.6375	0.1525	0.1301	1.44808	1.8741	0.608817	0.4711	-0.369975	0.30618	-1.99209	0.000362801	-1.25006	0.000670408	-0.742028
849	Isobar: fructose 1,6-diphosphate, glucose 1,6-diphosphate, myo-inositol 1,4 or 1,3-diphosphate	Carbohydrate	Glycolysis, Gluconeogenesis, and Pyruvate Metabolism	46896	LC/MS Neg	100002180	551	338.989						1.557	0.4807	2.2491	0.5912	0.6001	0.1973	1.0849	0.5611	0.2318	0.2454	0.1769	1.0739	1.6185	1.17	1.4985	0.9715	1.0285	0.5289	0.1169	0.0263	0.5299	0.1559	0.082	0.1167	0.9459	1.13598	0.562333	0.171283	-1.71504	0.0319105	-2.72948	0.000138349	-0.750262	0.158745	-1.97922
2690	inosine 5'-monophosphate (IMP)	Nucleotide	Purine Metabolism, (Hypo)Xanthine/Inosine containing	2133	LC/MS Pos Early	362	650	349.054	4691-65-0	8582	5482599	C00130	HMDB00175	2.263	0.4518	6.2225	2.1749	3.3164	1.4561	0.096	12.0265	0.063	0.063	0.063	0.1378	2.1263	0.3339	0.9963	0.098	3.9193	1	0.063	0.063	0.3271	0.063	0.063	0.063	2.64745	1.4123	2.07488	0.107017	-4.27712	0.173121	-3.72214	0.0240441	-0.351573	0.397709	-3.37057
