# Supplementary material for: Altered acylcarnitine metabolism and inflexible mitochondrial fuel utilization characterize the loss of neonatal myocardial regeneration capacity
Source: Exp Mol Med. 2023 Apr 3;55(4):806–17. doi: 10.1038/s12276-023-00967-5 (PMC10167339; doi:10.1038/s12276-023-00967-5)
Supplement: Supplementary file 6 — Supplementary Table 2 [file 12276_2023_967_MOESM6_ESM.xls]

## Sheet: Acylcarnitine and carnitine mb
Supplementary Table 2. Selected acylcarnitines and carnitine pathway metabolites from the metabolomics analysis in 1-day-old (1d) and 7-day-old mice (7d) 21 days after induction of myocardial infarction (MI) or sham operation (Sham).
	Fold of Change
	ANOVA Contrasts				Statistical Values
	MI Sham		7d+21d 1d+21d		ANOVA Contrasts								Two-Way ANOVA
Biochemical Name					MI 1d+21d / Sham 1d+21d		MI 7d+21d / Sham 7d+21d		Sham 7d+21d / Sham 1d+21d		MI 7d+21d / MI 1d+21d		Treatment Main Effect		Time Main Effect		Treatment:Time Interaction
	1d+21d	7d+21d	Sham	MI	p-value	q-value	p-value	q-value	p-value	q-value	p-value	q-value	p-value	q-value	p-value	q-value	p-value	q-value
Acetylcarnitine	0.66	0.73	1.33	1.46	0.0038	0.1043	0.0288	0.0453	0.0575	0.1126	0.0081	0.0484	0.0007	0.0126	0.0022	0.0128	0.5216	0.6395
3-Hydroxybutyrylcarnitine	0.64	1.09	1.22	2.07	0.018	0.158	0.7221	0.3	0.3336	0.2817	0.0008	0.0093	0.1328	0.1588	0.0024	0.0132	0.0509	0.2136
Hexanoylcarnitine	0.41	2.4	1.05	6.1	0.0029	0.0999	0.0082	0.0223	0.7841	0.4484	1.9618e-06	0.0002	0.746	0.4324	9.3327e-05	0.0014	0.0002	0.0265
Octanoylcarnitine	0.56	1.8	0.62	1.99	0.0815	0.3145	0.036	0.0502	0.0577	0.1126	0.0516	0.1392	0.7726	0.4389	0.9683	0.8012	0.0091	0.1042
Decanoylcarnitine	0.85	1.58	0.79	1.47	0.4126	0.5912	0.1145	0.0974	0.255	0.2446	0.2033	0.3258	0.5714	0.3671	0.9204	0.7932	0.0939	0.2955
Laurylcarnitine	0.5	3.17	0.35	2.24	0.0755	0.3005	0.018	0.0347	0.0062	0.0363	0.179	0.3013	0.625	0.3862	0.2527	0.3725	0.0051	0.0964
Myristoylcarnitine	0.5	5.8	0.39	4.53	0.0948	0.3272	0.0028	0.0142	0.0227	0.0772	0.0141	0.0627	0.2565	0.2343	0.8764	0.7863	0.0016	0.0606
Palmitoylcarnitine	0.67	4.49	0.54	3.58	0.2769	0.5184	0.0035	0.0158	0.0747	0.1257	0.0195	0.0768	0.1379	0.1605	0.6457	0.661	0.0053	0.0964
Palmitoleoylcarnitin	0.5	4.29	0.44	3.85	0.0928	0.3272	0.0181	0.0347	0.0436	0.1009	0.0409	0.1167	0.5739	0.3672	0.9823	0.8012	0.0061	0.0964
Stearoylcarnitine	0.71	2.75	0.74	2.88	0.1623	0.4056	0.0032	0.0153	0.2151	0.2268	0.0022	0.0185	0.1955	0.1985	0.1296	0.2445	0.0029	0.0721
Linoleoylcarnitine	0.69	2.71	0.69	2.67	0.1977	0.4482	0.0298	0.0458	0.1859	0.2111	0.0323	0.1003	0.4848	0.3343	0.5177	0.5835	0.0173	0.1271
Oleoylcarnitine	0.5	3.3	0.54	3.61	0.1036	0.3373	0.0971	0.091	0.1242	0.1655	0.0805	0.1868	0.9803	0.5059	0.8688	0.7851	0.0243	0.1569
Myristoleoylcarnitine	0.61	3.76	0.42	2.63	0.2009	0.4482	0.0093	0.0231	0.0232	0.0772	0.0972	0.2056	0.285	0.2465	0.6169	0.6462	0.0076	0.0996
Deoxycarnitine	0.91	1.02	0.96	1.08	0.2668	0.5107	0.7966	0.3216	0.6005	0.3821	0.3939	0.4913	0.5403	0.3559	0.8129	0.7549	0.3328	0.5426
Carnitine	0.85	0.73	1.27	1.09	0.0926	0.3272	0.0059	0.0189	0.0416	0.0991	0.3981	0.4919	0.0027	0.0224	0.044	0.1128	0.3639	0.5567
Comparison of mean values	Significantly different
		p≤0.05, Fold of Change ≥ 1.00
		p≤0.05, Fold of Change < 1.00
	Approaching significance
		0.05 < p <0.10, Fold of Change ≥ 1.00
		0.05 < p <0.10, Fold of Change < 1.00
