# Supplementary material for: Altered acylcarnitine metabolism and inflexible mitochondrial fuel utilization characterize the loss of neonatal myocardial regeneration capacity
Source: Exp Mol Med. 2023 Apr 3;55(4):806–17. doi: 10.1038/s12276-023-00967-5 (PMC10167339; doi:10.1038/s12276-023-00967-5)
Supplement: Supplementary file 9 — Supplementary Table 6 [file 12276_2023_967_MOESM9_ESM.xls]

## Sheet: Supplementary Table 6
	Supplementary Table 6. Differential comparisons of gene expression at 3 and 21 days after myocardial infarction on apoptosis according to the KEGG pathway Apoptosis (mmu04210).
			7d-MI+3 vs 1d-MI+3			7d-MI+21 vs 1d-MI+21
kegg ID	KEGG annotation	Gene ID	log2FC	p-value	Either >1TPM	log2FC	p-value
16188	Il3ra; interleukin 3 receptor, alpha chain [KO:K04737]	Il3ra	2.31871	0.014219	FALSE	0.202305	0.238102
13032	Ctsc; cathepsin C [KO:K01275] [EC:3.4.14.1]	Ctsc	2.26338	0.00376202	TRUE	0.813596	0.0570036
12045	Bcl2a1b; B cell leukemia/lymphoma 2 related protein A1b [KO:K02162]	Bcl2a1b	2.07918	0.00456671	TRUE	1.42945	0.0743441
12984	Csf2rb2; colony stimulating factor 2 receptor, beta 2, low-affinity (granulocyte-macrophage) [KO:K04738]	Csf2rb2	2.06864	0.000131403	TRUE	1.95295	0.0949193
12983	Csf2rb; colony stimulating factor 2 receptor, beta, low-affinity (granulocyte-macrophage) [KO:K04738]	Csf2rb	2.06864	0.000170524	TRUE	1.74417	0.100523
18707	Pik3cd; phosphatidylinositol-4,5-bisphosphate 3-kinase catalytic subunit delta [KO:K00922] [EC:2.7.1.153]	Pik3cd	1.87783	0.00601005	TRUE	1.01421	0.0932568
11465	Actg1; actin, gamma, cytoplasmic 1 [KO:K05692]	Actg1	1.58338	2.84374e-06	TRUE	0.391968	0.210855
64138	Ctsz; cathepsin Z [KO:K08568] [EC:3.4.18.1]	Ctsz	1.45656	0.00122064	TRUE	1.02234	0.0733601
11461	Actb; actin, beta [KO:K05692]	Actb	1.36555	0.000288778	TRUE	0.453569	0.0888288
13033	Ctsd; cathepsin D [KO:K01379] [EC:3.4.23.5]	Ctsd	1.27966	4.5222e-05	TRUE	0.239498	0.177299
13030	Ctsb; cathepsin B [KO:K01363] [EC:3.4.22.1]	Ctsb	1.26942	0.000181711	TRUE	0.745149	0.130986
19697	Rela; v-rel reticuloendotheliosis viral oncogene homolog A (avian) [KO:K04735]	Rela	1.24823	2.82566e-05	TRUE	0.398525	0.133142
16440	Itpr3; inositol 1,4,5-triphosphate receptor 3 [KO:K04960]	Itpr3	1.20394	5.79488e-06	TRUE	1.58672	0.0984716
13036	Ctsh; cathepsin H [KO:K01366] [EC:3.4.22.16]	Ctsh	1.18072	0.000893721	TRUE	-0.0425203	0.433212
22059	Trp53; transformation related protein 53 [KO:K04451]	Trp53	1.1603	0.011147	TRUE	0.540439	0.0604541
14281	Fos; FBJ osteosarcoma oncogene [KO:K04379]	Fos	1.13879	0.00375127	TRUE	-0.495771	0.188768
12333	Capn1; calpain 1 [KO:K01367] [EC:3.4.22.52]	Capn1	1.06796	0.000127407	TRUE	0.14509	0.252079
12047	Bcl2a1d; B cell leukemia/lymphoma 2 related protein A1d [KO:K02162]	Bcl2a1d	1.01444	0.0525305	TRUE	1.3768	0.00692473
12122	Bid; BH3 interacting domain death agonist [KO:K04726]	Bid	0.246468	0.269014	TRUE	1.80077	0.0485494
229445	Ctso; cathepsin O [KO:K01374] [EC:3.4.22.42]	Ctso	-0.12854	0.223284	TRUE	1.39067	0.0287775
12364	Casp12; caspase 12 [KO:K04741] [EC:3.4.22.-]	Casp12	-0.198209	0.250087	TRUE	1.88107	0.0491498
12371	Casp9; caspase 9 [KO:K04399] [EC:3.4.22.62]	Casp9	-0.248132	0.277923	TRUE	1.12064	0.0337258
12368	Casp6; caspase 6 [KO:K04396] [EC:3.4.22.59]	Casp6	-0.573613	0.000291311	TRUE	1.42766	0.041077
26419	Mapk8; mitogen-activated protein kinase 8 [KO:K04440] [EC:2.7.11.24]	Mapk8	-1.02054	0.00124694	TRUE	0.240719	0.27937
13063	Cycs; cytochrome c, somatic [KO:K08738]	Cycs	-1.28804	5.83724e-05	TRUE	-0.496025	0.148611
23882	Gadd45g; growth arrest and DNA-damage-inducible 45 gamma [KO:K04402]	Gadd45g	-1.37411	0.00111604	TRUE	0.123961	0.415639
13067	Cyct; cytochrome c, testis [KO:K08738]	Cyct	-2.15617	0.00179488	TRUE	1.37941	0.0401223
